# Supplementary material for: Factors associated with advance directives completion among patients with advance care planning communication in Taipei, Taiwan
Source: PLoS One. 2018 Jul 6;13(7):e0197552. doi: 10.1371/journal.pone.0197552 (PMC6034783; doi:10.1371/journal.pone.0197552)
Supplement: S1 Dataset — (XLS) [file pone.0197552.s001.xls]

## Sheet: raw data
AD	AGE	gender	MT1	MT2	MT3	MT4	MT5	MT7	Cancer	agegp	CVA	CHF	CKD	COPD	critical illness	education1
0	77	1	1	0	0	0	1	0	0	3	0	0	1	0	4	3
1	95	0	1	0	1	1	1	0	0	4	0	0	0	0	4	3
1	93	1	1	0	0	1	0	0	1	4	0	0	0	0	4	1
1	74	1	1	0	0	1	0	1	0	2	0	0	0	1	1	1
1	79	0	1	0	1	0	0	0	0	3	0	0	0	0	4	1
0	58	0	1	0	1	1	0	1	1	1	0	0	0	0	1	2
1	74	1	1	0	0	0	1	0	1	2	0	0	0	0	1	1
1	95	0	1	0	1	1	1	0	0	4	0	0	0	0	4	1
1	88	1	1	1	0	0	1	0	0	4	0	0	1	0	4	3
1	83	1	1	0	0	0	1	0	1	3	0	0	0	0	1	3
1	61	0	1	0	0	0	1	0	1	1	0	0	0	0	4	3
1	60	1	1	0	0	1	1	0	1	1	0	0	0	0	1	3
1	90	1	1	0	0	1	0	1	0	4	0	0	1	0	1	4
1	88	1	1	0	0	1	0	1	1	4	0	0	0	0	1	2
1	82	1	1	0	0	1	0	0	0	3	0	0	1	0	1	3
1	77	1	1	0	0	1	1	1	0	3	0	0	1	0	1	3
1	75	1	1	0	0	1	1	1	0	3	0	0	0	0	1	4
1	88	0	1	0	0	1	0	1	0	4	0	0	0	0	1	3
1	86	0	1	0	0	0	1	0	0	4	0	0	0	1	1	1
0	81	1	1	0	0	1	1	0	1	3	0	0	1	0	1	3
1	79	1	1	0	0	0	1	0	0	3	1	0	0	0	4	3
0	83	1	1	0	0	0	1	1	0	3	0	0	0	0	1	1
1	43	1	1	0	0	0	1	0	1	1	0	0	0	0	1	2
1	94	0	1	0	0	1	1	0	0	4	0	0	0	1	1	3
1	83	1	1	0	0	1	0	0	1	3	0	0	0	0	1	1
1	50	1	1	0	0	1	1	0	0	1	0	0	0	0	4	2
1	87	1	1	0	0	1	1	0	0	4	0	0	1	1	1	3
1	51	1	1	0	0	1	1	0	0	1	0	0	0	0	4	2
1	71	0	1	0	0	1	1	0	0	2	0	0	0	0	1	3
1	77	1	1	0	0	0	1	1	0	3	1	0	0	0	1	1
1	92	1	1	0	0	0	1	0	1	4	0	0	0	0	1	3
1	19	0	1	0	0	0	1	0	0	1	0	0	0	0	4	2
1	77	0	1	0	0	0	1	0	0	3	0	0	1	0	4	1
0	81	0	1	0	0	1	1	0	0	3	0	0	0	0	1	1
1	89	0	0	0	0	0	1	0	0	4	0	0	0	0	4	2
1	64	1	0	0	0	1	1	1	0	1	0	0	0	0	4	2
1	78	0	0	0	0	0	1	0	0	3	0	0	0	0	4	1
1	86	0	1	0	0	1	1	0	0	4	0	0	0	0	1	3
0	78	0	1	0	0	0	1	0	1	3	0	0	0	0	1	1
0	57	1	0	0	0	1	0	0	0	1	0	0	0	1	4	3
1	89	0	0	0	0	1	1	0	1	4	0	0	0	0	4	1
0	48	1	1	0	0	0	1	0	0	1	0	0	0	0	1	1
1	55	1	1	0	0	0	1	0	1	1	0	0	0	0	1	3
1	87	1	1	0	0	1	1	1	1	4	0	0	0	0	1	3
1	102	0	1	0	0	1	1	1	0	4	0	0	0	0	1	3
1	73	1	1	0	0	1	1	0	1	2	0	0	0	0	1	3
1	93	0	0	0	0	1	1	0	0	4	0	0	0	1	4	1
1	86	0	0	0	0	1	1	0	1	4	0	0	0	0	4	3
1	77	1	1	0	1	1	0	0	0	3	0	0	0	0	1	1
1	87	1	1	0	0	0	1	0	0	4	0	0	0	0	4	2
1	85	0	1	0	0	0	1	1	0	4	0	0	1	0	1	3
1	58	1	1	0	0	1	1	0	1	1	0	0	0	0	1	1
1	91	0	1	0	0	0	1	0	1	4	0	0	0	0	1	2
1	60	1	1	0	0	0	1	1	0	1	0	0	0	0	4	1
1	90	0	1	0	0	0	1	0	0	4	0	0	0	0	1	2
1	99	1	1	0	1	0	1	0	0	4	1	0	0	0	4	3
0	88	0	1	0	0	0	1	0	0	4	0	0	0	0	4	3
1	80	0	1	0	1	0	1	0	0	3	0	0	0	0	4	2
1	87	0	1	0	0	0	1	0	1	4	0	0	1	0	1	2
1	79	1	0	0	1	1	0	1	0	3	0	0	1	0	4	3
1	65	0	1	0	0	1	0	1	0	2	0	0	1	0	4	1
1	82	1	1	0	0	1	1	0	1	3	0	0	0	0	4	3
1	63	0	0	0	0	1	0	0	0	1	0	0	1	0	4	3
1	79	1	1	0	1	1	0	0	1	3	0	0	1	0	1	1
1	83	0	1	0	0	1	0	0	0	3	0	0	0	0	4	3
1	90	1	1	1	0	1	1	0	0	4	0	0	0	1	1	1
0	82	1	1	0	1	0	1	0	0	3	1	0	1	0	1	1
1	58	1	1	0	1	1	1	0	0	1	0	0	0	0	4	3
1	94	0	0	0	0	0	1	0	1	4	0	0	0	0	1	2
1	89	0	1	0	0	0	1	0	0	4	0	0	0	0	1	2
1	97	0	1	0	1	0	1	0	0	4	1	0	0	0	4	3
1	100	0	1	0	0	1	0	1	0	4	0	0	0	0	1	1
1	73	1	1	0	1	1	0	1	0	2	0	0	0	0	1	2
1	81	0	1	0	0	1	0	0	1	3	0	0	0	1	4	1
0	63	1	1	0	1	1	0	0	1	1	0	0	0	0	1	2
1	92	0	1	0	0	0	1	0	1	4	0	0	0	0	1	2
1	81	1	1	0	0	0	1	0	0	3	0	0	0	0	4	3
1	58	1	1	0	1	1	1	0	1	1	0	0	0	0	1	1
1	55	0	1	0	1	1	0	1	1	1	0	0	0	0	1	1
1	94	0	1	0	1	1	1	0	0	4	0	0	0	0	4	1
1	85	0	0	0	0	1	1	1	0	4	0	0	0	0	4	3
1	71	1	1	0	1	1	1	0	1	2	0	0	1	0	4	1
1	80	0	1	0	0	1	0	1	0	3	1	0	1	0	1	3
1	78	0	1	0	0	1	1	0	0	3	0	0	0	0	1	2
0	73	1	1	0	0	0	1	0	0	2	0	0	0	0	1	1
1	75	0	1	0	0	0	1	0	1	3	0	0	0	0	4	3
0	70	0	1	0	0	0	1	0	0	2	0	0	0	0	1	2
1	76	0	1	0	0	1	1	1	0	3	1	0	0	0	1	2
1	96	1	1	0	0	0	1	0	1	4	0	0	1	0	1	1
1	98	1	1	1	1	1	1	0	0	4	1	0	0	0	1	3
0	48	1	1	0	0	1	1	1	1	1	0	0	0	0	1	2
1	85	0	1	0	0	1	1	0	0	4	0	0	1	0	1	3
0	73	1	1	0	0	1	0	0	1	2	0	0	0	0	1	3
1	82	1	1	0	1	0	1	0	0	3	0	0	0	0	4	3
0	84	1	1	0	0	1	1	0	1	3	0	0	0	0	1	1
1	71	0	1	0	0	0	1	0	0	2	0	0	0	0	1	3
1	70	0	1	0	0	0	1	0	0	2	0	0	1	0	1	3
1	79	1	1	0	0	1	1	1	1	3	0	0	0	0	1	1
1	81	1	1	0	0	0	1	0	1	3	0	0	0	0	1	1
1	76	1	1	0	0	1	0	0	0	3	0	0	0	0	4	2
1	76	1	0	1	0	0	1	1	1	3	0	0	0	1	4	1
1	90	1	1	0	1	1	1	0	0	4	0	0	0	1	4	1
1	85	1	1	0	1	0	1	0	0	4	0	0	0	0	4	1
0	92	0	1	0	0	0	1	1	0	4	0	0	0	0	1	3
1	65	1	1	0	0	1	1	1	1	2	0	0	0	0	4	3
0	85	0	1	0	0	1	1	0	0	4	0	0	1	0	4	3
1	86	0	1	0	0	1	1	0	0	4	0	0	0	0	1	4
1	91	1	1	0	0	1	0	1	0	4	0	0	1	0	1	3
1	88	0	0	0	0	0	1	0	0	4	0	0	0	1	1	4
1	85	0	1	0	0	1	1	0	1	4	0	0	0	0	1	1
1	89	0	1	0	1	1	0	1	1	4	0	0	0	0	1	2
1	73	1	1	0	0	0	1	0	0	2	0	0	0	0	1	3
0	77	1	1	0	0	1	1	1	0	3	0	0	0	0	4	1
1	86	1	1	0	0	0	1	0	0	4	0	0	0	0	1	2
1	64	0	1	0	0	0	1	0	0	1	0	0	1	0	1	1
1	93	1	1	0	1	0	0	0	0	4	0	0	0	0	1	1
1	80	1	1	0	0	0	1	1	1	3	0	0	0	0	4	3
1	77	1	1	0	0	1	1	0	0	3	0	0	0	0	4	1
0	64	1	1	0	1	0	0	0	1	1	0	0	0	0	4	3
1	74	1	1	0	0	1	0	0	0	2	0	0	0	0	1	1
0	87	1	0	0	0	1	1	1	0	4	0	0	0	0	4	3
0	96	0	0	0	0	0	1	0	0	4	0	0	0	0	4	2
1	71	1	1	0	0	1	1	0	0	2	0	0	0	0	4	2
1	85	0	1	0	0	0	1	0	1	4	0	0	0	0	1	3
1	74	1	1	0	0	0	1	0	0	2	0	0	1	0	4	3
1	82	1	1	0	0	1	1	0	1	3	0	0	0	0	1	3
1	71	0	1	0	0	0	1	0	0	2	0	0	1	0	1	3
1	94	1	1	0	0	1	1	0	0	4	0	0	0	1	1	3
1	66	1	0	0	0	0	1	0	0	2	0	0	0	0	4	1
1	98	1	1	0	1	0	1	1	0	4	0	0	0	0	1	1
1	65	0	1	0	0	0	1	0	1	2	0	0	0	0	1	1
1	55	1	1	0	0	1	1	0	1	1	0	0	0	0	1	3
0	88	0	1	0	1	1	1	0	1	4	0	0	0	0	1	3
1	89	0	1	0	1	1	0	0	0	4	0	0	0	0	4	3
1	72	0	1	0	0	0	1	0	0	2	0	0	1	0	4	3
0	72	0	1	0	1	0	0	0	0	2	0	0	1	0	4	3
1	98	1	1	0	0	0	1	0	0	4	0	0	0	1	4	3
1	87	0	1	0	0	0	1	0	0	4	0	0	0	0	1	2
1	91	0	1	0	0	0	0	0	0	4	0	0	0	1	1	1
1	73	0	1	0	0	1	0	0	1	2	0	0	0	0	4	2
1	70	0	1	0	0	0	1	0	0	2	0	0	1	0	4	1
1	88	1	0	0	0	0	1	0	0	4	0	0	0	0	1	1
1	91	0	0	0	0	0	1	0	0	4	0	0	0	1	1	1
0	55	1	1	0	0	0	1	0	1	1	0	0	0	0	1	2
1	74	0	1	0	0	1	0	0	0	2	0	0	1	0	1	1
1	66	1	1	0	0	1	1	1	0	2	0	0	0	0	1	2
1	84	0	1	0	0	0	0	0	1	3	0	0	0	0	1	1
1	91	1	1	0	0	1	1	0	1	4	0	0	0	0	1	4
0	87	1	1	0	0	1	1	1	0	4	0	0	0	1	4	1
1	75	1	1	0	0	0	1	1	0	3	0	0	0	0	1	3
1	65	0	1	0	0	0	1	0	0	2	0	0	1	0	1	3
1	77	1	1	0	0	1	0	1	0	3	0	0	0	0	1	1
1	82	0	1	0	0	1	0	1	0	3	0	0	1	0	1	1
0	91	0	1	0	0	1	0	0	0	4	0	0	0	0	1	3
0	84	1	0	0	0	1	0	0	0	3	0	0	0	1	1	4
1	84	1	1	1	0	1	0	1	0	3	0	0	0	0	4	4
1	94	0	1	0	0	1	0	1	0	4	0	0	0	0	1	4
1	91	0	1	1	0	1	0	1	0	4	0	0	0	0	1	4
1	85	0	1	1	0	1	0	1	0	4	0	0	0	0	1	1
0	95	0	1	1	0	1	0	0	0	4	0	0	0	0	1	4
1	66	1	1	0	0	1	1	0	1	2	0	0	0	0	1	2
1	92	1	1	0	1	1	1	0	0	4	0	0	0	0	1	1
1	68	1	1	0	0	0	1	0	1	2	0	0	0	0	1	3
1	79	0	1	0	1	1	1	0	1	3	0	0	0	0	1	3
1	80	1	1	0	0	1	1	0	0	3	0	0	0	0	1	3
0	65	0	1	0	0	0	1	0	1	2	0	0	0	0	4	3
1	90	0	1	0	0	1	1	0	0	4	0	0	0	0	1	1
0	78	0	0	1	0	1	1	0	1	3	0	0	0	0	1	3
1	60	1	1	0	0	0	1	1	1	1	0	0	0	0	1	1
1	60	1	1	0	0	0	0	1	1	1	0	0	0	0	1	1
1	94	0	1	0	1	1	1	1	0	4	0	0	0	0	1	3
0	67	1	1	0	1	1	1	0	1	2	0	0	0	0	1	1
1	96	0	1	0	0	0	1	0	0	4	0	0	0	0	1	1
1	43	1	1	0	0	0	1	0	0	1	0	0	0	0	1	1
1	78	0	1	0	0	0	1	0	0	3	0	0	0	0	1	1
1	60	1	1	0	0	0	1	1	0	1	0	0	0	0	4	1
0	88	1	1	0	0	1	1	0	0	4	1	0	0	0	1	3
0	100	1	1	0	1	1	1	0	0	4	0	0	0	0	1	1
1	98	0	1	0	1	1	1	0	0	4	0	0	0	0	1	3
1	58	1	1	0	0	0	0	0	1	1	0	0	0	0	1	1
1	83	1	1	0	0	0	0	0	0	3	0	0	0	0	1	1
1	83	1	1	1	0	1	1	0	1	3	0	0	1	0	4	3
1	33	1	1	0	0	0	1	1	0	1	0	0	0	0	1	1
0	82	1	1	0	0	0	1	0	1	3	0	0	0	0	1	2
1	52	0	1	0	1	1	1	0	1	1	0	0	0	0	1	3
1	86	0	1	0	0	0	1	0	0	4	0	0	0	0	1	1
1	89	1	1	0	0	1	1	0	0	4	0	0	0	0	1	4
1	85	0	1	0	0	0	1	0	0	4	0	0	0	0	1	4
0	85	1	1	0	1	0	0	0	0	4	0	0	0	0	1	3
1	89	0	1	0	0	0	1	0	0	4	0	0	0	0	1	4
1	90	1	1	0	0	1	1	0	0	4	0	0	0	0	1	1
1	87	1	1	0	0	0	0	0	1	4	0	0	0	0	1	1
0	81	1	1	0	0	0	1	0	1	3	0	0	0	0	1	3
1	82	1	1	0	0	0	1	0	0	3	0	0	0	0	1	3
1	45	1	1	0	1	1	1	0	1	1	0	0	0	0	4	1
1	77	1	1	0	0	1	1	0	1	3	0	0	0	0	1	1
1	33	1	1	0	0	0	1	1	0	1	0	0	0	0	1	1
1	70	1	1	0	0	1	1	0	1	2	0	0	0	0	1	1
1	86	0	0	0	0	0	1	0	0	4	0	0	1	1	4	1
0	86	1	0	0	0	0	1	0	0	4	0	0	0	0	4	3
1	90	1	1	0	0	0	1	0	1	4	0	0	0	0	1	3
1	93	1	1	0	0	0	1	0	0	4	0	0	0	0	4	1
1	93	1	0	0	0	1	1	0	0	4	0	0	0	0	4	2
1	79	1	0	0	0	1	1	0	0	3	0	0	0	0	4	2
1	64	0	1	0	0	1	1	0	0	1	0	0	1	0	4	3
1	73	0	1	0	0	1	0	0	1	2	0	0	0	0	4	2
1	95	0	0	0	0	1	0	0	0	4	0	0	0	0	4	1
1	68	0	0	0	0	1	0	0	0	2	0	0	0	0	4	3
1	89	1	0	1	0	1	1	0	0	4	0	0	0	0	4	2
1	98	0	1	0	0	1	0	1	0	4	0	0	0	1	1	2
1	93	1	1	0	0	0	1	1	0	4	0	0	0	1	4	2
1	56	1	1	1	1	1	0	1	1	1	0	0	0	0	4	1
1	80	1	1	0	0	0	1	0	0	3	0	0	0	0	4	1
1	67	1	1	0	1	1	1	1	0	2	0	0	1	0	4	1
1	96	1	1	0	1	1	1	1	0	4	0	0	0	0	4	3
1	91	0	1	0	0	1	1	0	0	4	0	0	0	0	4	1
1	92	0	1	0	0	0	1	0	1	4	0	0	0	0	1	1
0	48	1	1	0	0	1	1	0	1	1	0	0	0	0	1	3
0	86	1	1	0	0	1	1	0	0	4	0	1	0	0	1	4
0	87	0	1	0	0	1	1	0	0	4	0	0	0	0	1	4
1	98	1	1	0	0	1	1	0	0	4	0	0	0	0	1	4
0	79	1	1	0	0	1	1	0	0	3	0	0	0	0	1	3
1	89	0	1	0	0	1	1	0	0	4	0	0	0	0	1	4
0	84	0	1	0	0	1	1	0	0	3	0	0	0	0	1	4
1	67	1	0	0	1	0	0	0	0	2	0	0	1	0	4	1
1	85	0	0	0	0	1	1	0	1	4	1	0	0	0	4	1
0	85	0	1	0	0	1	1	0	0	4	0	0	0	0	1	4
1	66	1	1	0	0	1	0	1	0	2	1	0	0	0	4	3
1	90	1	1	0	0	1	0	0	0	4	0	0	0	0	1	4
1	77	0	1	0	0	0	1	0	0	3	0	0	0	0	1	4
1	90	0	1	0	0	1	1	0	0	4	0	0	0	0	1	4
1	87	0	1	0	0	1	1	0	0	4	0	0	0	0	1	4
1	95	1	1	0	0	1	0	0	0	4	0	0	0	0	1	4
0	87	1	1	0	0	1	1	0	0	4	0	0	0	0	1	4
1	87	0	1	0	1	1	1	0	1	4	0	0	0	0	4	3
1	52	1	1	0	1	1	1	0	1	1	0	0	0	0	4	1
1	74	1	1	0	0	1	0	0	0	2	1	0	0	0	4	3
1	83	1	1	0	0	1	1	0	0	3	0	0	0	0	4	3
1	82	1	1	0	0	1	1	0	0	3	0	0	0	0	4	2
1	82	1	1	0	0	1	1	0	0	3	0	0	0	0	4	2
1	60	1	1	0	0	1	1	0	0	1	0	0	0	0	1	2
0	87	0	1	0	0	1	1	0	0	4	0	0	0	0	4	3
0	88	1	1	0	0	1	1	0	0	4	0	0	0	1	1	4
1	80	0	1	0	0	1	1	0	0	3	1	0	0	0	1	4
1	49	0	1	0	0	1	1	0	0	1	0	0	0	0	1	4
1	93	1	1	0	0	1	1	0	0	4	0	0	0	0	1	4
1	98	0	1	0	0	1	1	0	0	4	0	0	0	0	1	4
0	87	0	1	0	0	1	1	0	0	4	0	0	0	0	1	4
1	89	0	1	0	0	1	0	1	0	4	0	0	0	0	1	1
0	87	0	1	0	0	1	1	0	0	4	0	0	0	0	1	3
0	84	1	1	0	0	1	1	1	1	3	0	0	0	0	4	2
0	84	1	1	0	0	1	1	1	1	3	0	0	0	0	4	2
1	77	1	1	0	0	1	0	0	0	3	0	0	0	0	1	1
0	91	1	1	0	0	1	1	0	0	4	0	0	0	0	1	3
1	90	0	1	0	0	1	1	0	0	4	0	0	0	0	1	4
1	85	0	1	0	0	1	1	0	0	4	0	0	0	0	1	4
1	75	1	1	0	0	1	1	0	0	3	0	0	0	1	1	4
1	81	0	1	0	0	1	1	0	0	3	0	0	0	0	1	4
1	90	0	1	1	0	1	0	1	0	4	0	0	0	0	1	3
0	84	0	1	0	0	1	0	0	1	3	0	0	0	0	1	1
1	90	1	1	0	0	1	1	0	0	4	0	0	0	0	1	1
0	85	0	1	0	1	1	0	1	0	4	0	0	0	0	1	2
1	33	1	1	0	0	1	1	1	0	1	1	0	0	0	1	3
1	86	0	1	0	0	1	1	0	0	4	0	0	0	0	1	4
1	81	1	1	0	0	1	1	0	0	3	0	0	0	0	1	4
1	90	0	1	0	0	1	1	0	0	4	0	1	0	0	1	4
0	46	1	1	0	0	1	1	0	0	1	1	0	0	0	4	3
1	92	0	1	0	1	1	0	1	0	4	0	0	0	0	1	1
1	87	1	1	0	0	1	1	1	1	4	0	0	0	0	4	3
1	75	0	1	0	1	1	1	0	1	3	0	0	0	0	1	3
0	87	0	1	0	0	1	1	0	0	4	0	0	0	0	1	4
0	66	1	1	0	0	1	1	0	0	2	0	0	0	0	1	4
1	81	1	1	0	1	1	1	1	0	3	1	0	0	1	1	1
1	83	0	1	1	0	1	0	1	1	3	0	0	0	0	1	3
1	69	1	1	0	0	1	1	1	1	2	0	0	0	0	1	3
1	46	0	1	0	0	0	0	0	0	1	0	0	0	0	1	1
1	69	0	1	0	0	1	1	0	1	2	0	0	0	0	1	1
1	46	0	1	0	0	1	1	0	0	1	0	0	0	0	4	1
1	88	1	1	0	0	0	1	0	1	4	0	0	0	0	1	3
0	84	1	1	0	0	0	1	0	1	3	0	0	0	0	4	2
1	80	0	1	0	0	1	1	0	1	3	0	0	0	0	1	3
1	88	0	1	0	0	1	1	0	1	4	0	0	1	0	1	1
1	37	1	1	0	0	1	1	0	0	1	0	0	0	0	4	3
1	69	1	1	0	1	1	1	0	1	2	0	0	0	0	1	1
0	78	0	1	0	0	0	1	0	0	3	0	0	0	0	1	4
0	64	1	1	0	0	1	1	0	1	1	0	0	0	0	1	3
1	78	1	1	0	0	0	1	0	0	3	0	0	0	0	1	4
1	91	1	1	0	0	0	1	0	0	4	0	0	0	1	4	4
0	68	0	1	1	1	1	1	1	0	2	0	0	0	0	4	3
1	89	1	1	0	0	0	1	0	0	4	0	0	0	0	1	4
1	87	0	1	0	0	1	1	0	0	4	0	0	0	0	1	2
1	67	1	1	0	1	0	1	1	0	2	0	0	0	0	4	4
0	48	0	1	0	0	0	1	0	0	1	0	0	0	0	1	4
1	86	0	1	0	0	1	1	0	0	4	0	0	1	0	4	1
1	55	1	0	1	1	0	1	1	1	1	0	0	1	0	1	3
0	52	1	1	0	0	0	0	0	0	1	0	0	0	0	4	3
1	86	0	1	0	0	0	1	0	0	4	0	0	1	0	1	1
0	65	1	1	0	0	1	0	0	0	2	0	0	0	0	4	1
0	86	0	1	0	0	1	1	0	0	4	0	0	1	0	4	1
1	89	0	1	0	0	1	0	0	0	4	1	0	0	0	4	3
1	85	0	1	0	0	1	1	1	0	4	0	0	1	0	1	3
1	67	1	1	0	0	1	1	1	0	2	1	0	0	0	4	2
0	64	1	1	0	0	1	1	0	1	1	0	0	0	0	1	3
1	92	0	1	0	0	1	1	1	0	4	0	0	0	0	4	3
1	88	0	1	0	0	1	0	1	0	4	0	0	0	0	1	3
1	84	0	1	0	0	1	1	1	0	3	0	0	0	1	1	3
0	50	0	1	0	0	1	1	0	1	1	0	0	0	0	1	3
1	75	1	1	0	0	1	1	1	0	3	0	0	0	0	1	4
1	87	0	1	0	0	1	1	1	0	4	0	0	0	0	1	4
1	73	1	1	0	0	1	1	0	1	2	0	0	0	0	4	3
1	82	0	1	0	0	1	1	1	0	3	0	0	0	0	1	3
1	83	1	1	0	0	1	1	1	0	3	0	0	0	0	1	4
1	86	1	1	0	0	1	1	1	0	4	0	0	1	0	1	1
1	82	1	1	0	0	1	1	1	0	3	0	0	1	0	1	4
1	88	0	1	0	0	1	1	1	0	4	0	0	0	0	1	4
1	87	1	1	0	0	1	0	0	0	4	0	0	0	0	1	4
1	88	0	1	0	0	1	1	1	0	4	0	0	0	0	1	4
1	73	1	1	0	0	1	1	0	0	2	0	0	0	0	1	4
1	88	1	1	0	0	1	1	1	0	4	0	0	0	0	1	4
1	82	0	1	0	0	1	1	1	0	3	1	0	1	0	4	3
1	70	1	1	0	0	1	0	1	0	2	0	0	0	1	1	2
1	90	0	1	0	0	1	1	1	0	4	0	0	0	0	1	4
1	65	1	1	0	0	1	1	1	1	2	0	0	0	0	1	3
1	80	1	1	0	0	1	1	1	0	3	0	0	0	0	1	4
1	100	1	1	0	0	1	1	1	0	4	0	0	0	0	1	4
1	89	1	1	0	0	1	0	1	0	4	0	0	0	1	1	4
1	91	1	1	0	0	1	1	1	0	4	0	0	0	1	1	1
1	77	1	1	0	1	1	0	1	0	3	0	0	0	0	1	4
1	89	0	1	0	0	1	1	1	0	4	0	0	0	1	1	4
1	89	1	1	0	0	1	0	1	0	4	0	0	0	0	1	3
1	84	0	1	0	0	1	0	1	0	3	0	0	0	0	4	3
1	59	1	1	0	0	1	0	1	1	1	0	0	0	0	1	3
1	71	1	1	0	1	1	1	0	1	2	0	0	0	0	4	2
1	94	1	1	0	0	1	1	1	0	4	0	0	0	0	1	1
1	91	0	1	0	0	0	1	1	0	4	0	0	1	0	1	2
1	85	1	1	0	0	1	1	0	0	4	0	0	1	0	4	2
1	94	1	1	0	0	1	0	0	0	4	0	0	0	0	4	3
1	97	1	1	0	0	0	1	0	0	4	0	0	0	0	4	3
1	73	0	1	0	0	0	1	0	0	2	0	0	0	0	4	1
1	82	1	1	0	0	1	0	0	0	3	0	0	0	0	4	1
1	101	0	1	0	0	1	1	0	0	4	0	0	0	0	4	3
1	81	1	0	1	0	1	0	0	0	3	0	0	0	0	1	1
1	65	1	1	0	1	0	1	0	1	2	0	0	0	0	1	3
0	84	0	1	0	0	0	1	1	0	3	0	0	1	0	1	1
0	63	1	1	0	0	1	1	0	1	1	0	0	0	0	1	1
1	94	0	1	0	0	0	1	0	0	4	0	0	0	1	4	3
0	82	1	1	0	0	1	1	1	1	3	0	0	0	0	1	1
1	79	1	1	0	0	1	1	0	0	3	0	0	0	0	1	4
1	83	0	1	0	0	0	1	1	0	3	0	0	0	1	1	3
1	75	0	1	0	0	0	1	0	0	3	1	0	0	0	4	2
0	79	1	1	0	0	0	1	0	0	3	0	0	0	0	1	3
1	91	1	1	0	0	1	1	0	0	4	0	0	0	0	1	3
0	80	0	1	0	0	1	1	0	0	3	0	0	0	0	1	4
1	95	0	1	0	0	1	0	0	0	4	0	0	0	0	1	3
1	91	1	1	0	0	1	1	0	0	4	0	0	1	0	1	2
1	90	1	1	0	0	1	0	1	0	4	0	0	1	0	4	1
1	76	1	1	0	0	1	0	1	0	3	0	0	0	0	1	1
1	73	1	1	0	0	0	0	0	0	2	0	0	0	0	1	3
1	70	1	1	0	1	0	1	1	0	2	0	0	1	0	1	1
1	92	0	1	0	0	1	1	0	0	4	0	0	0	0	4	2
1	94	1	1	0	0	1	0	0	0	4	0	0	0	0	4	3
1	59	1	1	0	0	1	1	0	1	1	0	0	0	0	4	3
1	97	1	1	0	0	1	1	1	0	4	0	0	0	0	1	4
0	68	1	1	0	0	1	0	1	1	2	0	0	0	0	1	1
0	51	0	1	0	0	0	1	0	1	1	0	0	0	0	1	1
1	90	1	1	0	0	0	0	0	0	4	0	0	0	0	1	3
1	86	1	1	0	0	1	0	0	0	4	0	0	0	1	4	2
1	66	1	0	1	0	1	1	0	0	2	0	0	0	0	4	2
1	74	1	0	1	0	1	1	0	0	2	1	0	0	0	4	3
0	83	0	1	0	0	1	0	0	0	3	0	0	0	0	4	1
1	83	0	0	1	0	1	0	0	0	3	0	0	0	0	4	1
1	75	0	1	0	0	0	1	0	0	3	1	0	0	0	4	2
1	82	1	1	0	0	0	1	0	0	3	0	0	0	0	1	1
1	94	0	1	0	0	0	1	1	0	4	0	0	0	0	1	2
1	85	1	1	1	0	1	1	0	0	4	0	0	1	0	4	2
1	89	0	1	0	1	1	1	0	0	4	0	0	0	0	1	2
1	89	0	1	0	0	1	1	1	0	4	0	0	0	1	1	4
0	89	1	1	0	0	0	1	1	0	4	1	0	0	0	4	1
1	28	1	1	0	0	1	1	1	0	1	0	0	0	0	1	4
1	78	1	1	0	0	1	1	0	0	3	0	0	0	0	1	4
1	96	0	1	1	0	1	1	1	0	4	0	0	0	0	1	1
1	95	1	1	0	1	1	1	0	0	4	0	0	0	0	1	3
1	93	0	1	0	1	0	1	1	0	4	0	0	0	0	1	2
1	92	0	1	0	0	0	1	0	0	4	0	0	0	1	1	2
1	100	1	1	0	0	0	1	1	0	4	0	0	0	0	1	3
1	61	1	1	0	1	1	1	0	1	1	0	0	0	0	4	1
1	83	1	1	1	0	1	1	1	0	3	0	0	0	0	1	4
1	86	1	1	0	0	1	0	0	0	4	0	0	0	1	1	4
1	75	0	1	0	0	1	1	1	0	3	1	0	0	0	4	3
1	83	1	1	0	1	1	0	1	1	3	0	0	0	0	4	1
1	86	1	1	0	0	1	1	0	0	4	0	0	0	0	1	1
1	60	1	1	1	0	0	1	1	1	1	0	0	0	0	1	1
1	92	0	1	0	0	1	0	1	0	4	0	0	0	0	1	4
1	101	0	1	0	0	1	0	1	0	4	0	0	1	0	1	3
1	83	1	1	0	0	1	1	0	0	3	1	0	0	0	4	3
1	97	1	1	0	0	1	1	0	1	4	0	0	0	0	1	2
1	87	0	1	0	1	1	1	0	1	4	0	0	0	0	1	1
1	62	1	1	0	1	1	1	0	1	1	0	0	0	0	1	2
1	79	1	1	0	0	1	0	1	0	3	0	0	0	0	1	3
1	72	0	1	0	0	1	1	0	0	2	0	0	0	0	1	3
1	59	1	1	1	0	1	1	0	1	1	0	0	0	0	1	3
0	70	1	1	0	0	1	0	0	1	2	0	0	0	0	1	1
1	83	0	1	0	0	1	0	0	0	3	0	0	1	0	4	3
1	68	1	1	0	0	0	1	0	1	2	1	0	0	0	1	1
0	67	0	1	0	0	0	1	0	1	2	0	0	0	0	1	3
1	84	0	1	0	0	1	1	0	0	3	0	0	0	0	1	4
0	61	1	1	0	0	1	0	0	1	1	0	0	0	0	1	1
1	80	1	1	0	0	1	0	1	1	3	0	0	0	0	1	3
0	96	0	1	0	0	1	0	0	0	4	0	0	0	0	1	2
1	36	1	1	0	0	0	1	0	0	1	0	0	0	0	4	1
1	93	1	1	0	0	1	0	0	0	4	0	0	0	1	4	2
1	85	0	1	0	0	1	1	0	0	4	0	0	0	0	4	1
1	81	1	1	0	0	1	1	1	0	3	0	0	0	0	1	3
1	102	1	1	1	0	1	1	0	0	4	0	0	0	1	1	2
1	87	0	1	0	0	1	0	0	1	4	0	0	0	0	1	3
1	91	0	1	0	0	0	1	0	1	4	0	0	0	0	1	2
1	65	0	1	0	0	0	1	0	1	2	0	0	0	0	1	1
0	102	0	1	0	0	1	1	0	1	4	0	0	0	0	4	3
1	75	0	1	0	1	0	1	0	0	3	0	0	1	0	1	3
1	75	0	1	0	0	0	0	0	1	3	0	0	0	0	4	2
1	87	0	1	1	0	1	0	0	1	4	0	0	0	0	1	1
1	87	0	1	0	0	0	1	1	0	4	1	0	0	0	4	2
0	78	0	1	1	0	0	1	0	1	3	0	0	0	0	1	1
1	78	0	1	0	0	0	0	0	0	3	0	0	0	0	1	1
1	77	0	1	0	0	0	1	0	1	3	0	0	1	0	1	3
0	81	1	1	0	0	0	1	0	1	3	0	0	0	0	1	3
0	82	1	1	0	0	0	1	0	0	3	0	0	0	0	1	3
1	84	0	1	0	0	1	1	1	0	3	1	0	0	0	1	1
1	68	1	1	0	0	1	1	0	0	2	0	0	1	0	4	1
1	84	1	1	0	0	1	1	1	1	3	0	0	0	0	1	3
1	89	0	1	0	0	1	1	1	0	4	0	0	0	0	1	1
1	53	0	1	0	0	1	1	1	1	1	0	0	0	0	1	1
1	102	1	1	0	0	0	1	0	0	4	0	0	0	0	4	1
1	92	1	1	0	0	0	1	0	1	4	0	0	0	0	1	3
0	86	1	1	0	0	1	1	0	1	4	0	0	0	0	1	4
1	65	0	1	0	0	0	1	0	0	2	0	0	1	0	1	3
1	77	0	1	0	0	1	0	1	0	3	0	0	0	0	1	1
1	77	0	1	0	0	1	0	1	1	3	0	0	0	0	1	3
1	87	0	1	0	0	0	1	1	0	4	1	0	0	0	4	2
0	76	1	1	0	1	0	1	0	0	3	0	0	0	0	1	1
1	81	0	1	0	0	0	1	1	0	3	0	1	0	0	1	4
1	48	1	1	0	0	1	1	1	0	1	0	0	0	0	4	3
1	92	0	1	0	0	0	1	1	0	4	0	0	0	0	1	2
1	83	1	1	0	1	1	1	1	0	3	0	0	0	0	1	3
1	91	1	1	0	0	1	1	1	0	4	0	0	0	1	1	1
1	82	1	1	0	0	0	1	0	0	3	0	0	0	0	4	3
1	76	1	1	0	0	0	1	0	1	3	0	0	0	0	1	1
1	96	0	0	1	0	1	0	0	0	4	0	0	0	0	1	2
1	83	1	1	0	0	1	1	0	0	3	0	0	0	0	4	1
1	88	1	1	0	0	1	1	0	1	4	0	0	0	0	1	1
1	33	1	1	0	0	1	1	0	0	1	0	0	0	0	4	3
1	68	0	1	0	0	0	1	0	1	2	0	0	0	0	4	1
0	84	0	1	0	0	0	1	0	0	3	0	0	0	1	1	1
1	81	0	1	0	0	0	1	0	0	3	0	0	0	0	4	3
1	69	1	1	0	0	1	1	0	0	2	0	0	0	0	4	4
1	69	1	1	0	0	1	1	0	0	2	0	0	1	0	4	1
1	76	1	1	0	0	0	1	0	1	3	0	0	0	0	1	3
1	91	0	0	0	1	1	1	0	0	4	0	0	0	0	4	4
1	69	1	1	0	1	1	1	0	0	2	0	0	1	0	4	1
1	63	1	1	0	0	1	1	1	0	1	0	0	1	0	4	4
1	88	1	1	0	0	1	1	0	0	4	0	0	1	0	4	4
1	66	1	1	0	0	1	1	0	0	2	0	0	0	0	4	1
1	81	0	1	1	0	1	0	0	0	3	0	0	1	0	4	3
0	80	0	1	0	0	1	1	0	1	3	0	0	0	0	1	3
1	70	0	1	0	0	1	1	0	0	2	1	0	0	0	1	3
1	54	1	1	0	0	1	1	1	0	1	1	0	0	0	4	1
1	81	0	1	0	0	0	1	0	0	3	0	0	0	0	1	3
0	60	1	1	0	0	0	1	0	1	1	0	0	0	0	1	3
1	71	1	1	0	0	0	1	0	1	2	0	0	0	0	4	1
1	76	0	1	0	0	0	1	0	0	3	0	0	0	0	4	3
0	84	1	1	0	0	0	1	0	1	3	0	0	0	0	1	4
1	81	1	1	0	0	0	1	0	0	3	0	0	0	0	1	3
1	91	0	1	0	0	0	1	0	1	4	1	0	0	1	4	4
1	82	1	1	0	0	1	1	1	0	3	0	0	0	0	4	3
1	70	0	1	0	0	1	1	1	0	2	0	0	0	1	1	1
1	98	0	1	0	0	1	1	0	0	4	0	0	0	0	1	3
0	46	1	1	0	0	1	1	1	0	1	0	0	0	0	4	3
1	90	0	0	1	0	1	1	0	0	4	1	0	0	0	1	3
1	81	1	1	0	0	1	1	1	0	3	0	0	0	0	1	3
1	83	0	1	0	0	1	0	1	0	3	0	0	0	0	1	2
0	74	1	1	0	0	0	1	0	0	2	1	0	0	0	1	3
0	74	1	1	0	0	0	1	0	0	2	1	0	0	0	1	3
0	78	0	1	0	0	1	0	1	1	3	0	0	0	0	1	1
1	88	1	1	0	0	1	1	0	1	4	0	0	0	0	1	1
1	79	1	1	0	0	1	1	0	0	3	0	0	0	0	1	3
1	85	0	1	0	0	0	0	0	1	4	1	0	0	0	4	1
1	51	0	1	0	0	1	1	0	1	1	0	0	0	0	4	1
1	86	0	1	0	0	0	1	0	0	4	0	0	0	0	1	2
1	84	1	1	0	1	0	1	0	1	3	0	0	0	0	1	4
1	79	1	1	0	0	1	0	1	0	3	0	0	0	0	1	3
1	53	0	1	0	0	1	1	0	1	1	0	0	0	0	1	3
1	79	0	1	0	0	1	1	0	1	3	0	0	0	0	1	3
1	92	0	1	0	0	1	1	1	0	4	0	0	0	0	1	2
1	78	0	1	0	1	1	1	1	0	3	0	0	0	0	1	1
1	74	0	1	0	0	0	1	0	0	2	0	0	0	0	4	4
1	90	1	1	0	0	1	1	1	0	4	0	0	0	0	1	1
1	92	0	1	0	0	1	1	1	0	4	0	0	0	0	1	2
1	80	1	1	0	0	0	1	0	0	3	0	0	0	0	1	4
1	88	1	1	0	0	1	1	0	0	4	0	0	0	0	1	1
0	94	0	1	0	1	1	1	0	0	4	0	0	0	0	1	3
1	81	0	1	0	1	1	1	0	1	3	0	0	0	0	1	3
1	71	0	1	0	0	1	0	1	1	2	0	0	0	0	1	1
1	84	1	1	0	0	0	1	0	0	3	0	0	0	0	1	1
1	105	1	1	0	0	0	1	0	0	4	0	0	0	0	1	4
0	94	1	1	0	0	1	0	0	0	4	0	0	0	0	4	3
1	87	1	1	0	0	1	0	1	0	4	0	0	0	0	1	1
1	82	1	1	0	0	1	1	0	0	3	0	0	0	0	4	3
1	52	1	1	0	0	1	0	0	1	1	0	0	0	0	1	3
1	80	1	1	0	1	1	1	0	0	3	0	0	1	0	1	3
0	45	1	1	0	0	1	1	1	1	1	0	0	0	0	4	1
0	91	0	1	0	0	1	0	0	0	4	0	0	0	0	1	2
1	88	0	1	0	0	1	1	0	0	4	0	0	0	0	1	2
1	79	1	1	0	0	0	1	0	0	3	0	0	0	1	1	1
1	83	0	1	0	0	0	0	0	0	3	0	0	0	0	1	4
0	77	0	1	0	0	1	0	0	0	3	1	0	1	0	1	1
0	63	0	1	0	0	1	0	0	0	1	0	0	1	0	1	3
1	82	1	1	0	1	0	1	0	1	3	0	0	0	0	4	1
1	88	0	1	0	0	0	1	0	0	4	1	0	0	0	4	3
1	67	1	1	0	0	0	1	0	0	2	0	0	0	1	4	3
1	86	0	1	0	0	0	1	0	0	4	0	0	0	0	4	1
0	70	1	1	0	0	0	0	0	1	2	0	0	0	0	1	1
0	48	1	1	0	0	1	0	0	0	1	0	0	0	0	4	2
1	94	0	1	0	0	1	1	0	0	4	0	0	0	0	1	3
0	83	1	1	0	0	1	0	0	0	3	0	0	0	0	1	2
1	56	1	1	1	0	1	0	1	1	1	0	0	0	0	1	3
1	86	1	1	0	0	1	1	1	0	4	0	0	0	0	1	4
1	87	0	1	0	0	1	1	1	0	4	0	0	0	0	1	4
1	81	1	1	0	0	1	0	0	0	3	0	0	0	1	1	2
1	61	1	1	0	0	1	1	1	0	1	0	0	0	0	1	1
1	28	1	1	0	0	1	1	1	0	1	0	0	0	0	1	4
1	89	0	1	0	0	1	1	1	0	4	0	0	0	1	4	4
1	89	0	1	0	0	1	1	1	0	4	0	0	0	1	1	4
1	88	1	1	0	0	1	1	1	0	4	0	0	0	0	1	4
1	88	1	1	0	0	1	1	1	0	4	0	0	0	0	4	4
1	73	1	1	0	0	1	0	0	0	2	1	0	0	0	1	4
1	56	1	1	0	0	0	0	0	0	1	0	0	0	1	1	2
0	85	1	1	0	0	0	1	0	0	4	0	0	0	1	1	1
1	81	0	1	0	1	1	1	0	1	3	0	0	0	0	4	3
1	96	1	1	0	1	1	1	0	0	4	0	0	0	0	1	2
0	87	0	1	0	1	0	1	0	0	4	0	0	0	0	1	2
1	85	0	1	0	0	0	0	0	1	4	0	0	1	0	1	3
1	102	0	1	0	1	1	1	1	0	4	0	0	0	0	1	3
1	86	1	1	0	0	1	1	0	0	4	0	0	0	0	1	3
1	101	0	1	0	0	1	1	0	0	4	0	0	0	0	4	1
1	95	1	1	0	1	1	0	0	1	4	0	0	0	0	1	1
1	55	1	1	0	0	0	1	0	0	1	0	0	0	0	4	2
1	64	1	1	0	1	1	0	0	1	1	0	0	0	0	1	3
1	53	0	1	0	0	1	1	0	1	1	0	0	0	0	1	1
1	86	1	1	0	1	1	0	0	1	4	0	0	0	0	4	1
1	77	0	1	0	0	1	1	0	0	3	0	0	0	0	1	1
1	55	1	1	0	0	1	1	0	0	1	0	0	0	0	4	2
1	31	0	1	0	0	1	1	1	0	1	0	0	0	0	4	4
1	68	0	1	0	0	0	1	1	0	2	0	0	0	0	4	4
1	85	1	1	1	0	1	0	0	0	4	0	0	1	0	1	3
1	83	0	1	0	0	1	0	0	1	3	0	0	0	0	1	2
1	81	1	1	0	0	1	1	1	0	3	0	0	0	0	1	1
1	88	1	1	0	0	1	1	1	0	4	0	0	0	1	1	1
1	86	1	1	0	0	1	1	0	0	4	0	0	0	0	1	1
1	82	1	1	0	0	1	1	0	1	3	0	0	0	0	4	2
1	88	1	1	0	0	1	1	0	0	4	0	0	0	0	1	1
1	81	0	1	0	0	0	1	1	0	3	0	1	0	0	1	4
1	91	1	1	0	0	1	1	0	0	4	0	0	1	0	4	3
1	91	1	0	1	0	0	1	0	0	4	0	0	1	0	1	3
1	81	0	1	0	0	1	1	1	0	3	0	1	0	0	1	4
1	92	0	1	0	0	1	1	0	0	4	0	0	0	0	4	3
1	88	0	1	0	0	0	1	0	0	4	0	0	0	0	1	1
1	77	1	1	0	0	0	1	0	0	3	0	0	0	0	1	1
1	79	1	1	0	0	0	1	0	0	3	0	0	0	0	4	1
1	64	0	1	0	1	1	1	0	0	1	1	0	1	0	4	3
1	53	1	1	0	0	1	1	0	0	1	0	0	0	0	4	3
1	85	0	1	0	0	0	1	1	0	4	1	0	0	0	1	3
1	58	1	1	0	1	1	1	0	0	1	0	0	0	0	4	3
1	92	0	1	0	1	1	1	0	0	4	0	0	0	0	1	3
1	88	0	1	0	0	0	1	0	0	4	0	0	0	0	1	2
1	90	1	1	0	0	1	1	0	0	4	1	0	0	0	4	2
1	101	0	1	1	0	0	1	0	0	4	0	0	0	0	1	1
1	68	0	1	0	0	1	1	1	0	2	0	0	0	1	4	1
1	94	0	1	0	0	1	1	1	1	4	0	0	0	0	1	1
0	75	0	1	0	1	0	1	0	1	3	0	0	1	0	4	1
1	85	1	1	0	1	0	1	0	0	4	0	0	0	0	4	3
1	98	1	1	0	1	1	1	0	0	4	0	0	0	0	1	3
1	66	1	1	0	0	1	1	1	0	2	0	0	0	1	1	2
1	73	0	1	0	0	1	0	0	1	2	0	0	0	0	1	3
0	72	1	1	0	0	0	0	0	0	2	0	0	0	0	4	3
1	80	0	1	0	0	1	1	0	1	3	0	0	0	0	1	3
1	73	1	1	1	1	1	1	0	1	2	0	0	0	0	1	3
1	66	0	1	0	0	0	1	0	0	2	0	0	0	0	4	3
0	84	1	1	0	0	1	1	1	0	3	0	0	0	0	4	1
1	96	0	1	0	0	1	1	1	0	4	0	0	0	0	1	4
0	72	1	1	0	0	0	0	0	0	2	0	0	0	0	1	3
1	82	0	1	0	0	1	1	0	0	3	1	0	0	0	1	1
1	94	1	1	0	0	0	1	0	0	4	0	0	0	0	1	3
0	98	0	1	0	0	1	1	1	0	4	0	0	0	0	1	4
0	88	0	1	0	0	1	1	1	0	4	0	0	0	1	1	4
1	40	1	1	0	0	1	1	1	0	1	0	0	0	0	1	4
1	59	0	1	0	0	1	1	1	0	1	0	0	0	0	1	2
1	84	1	1	0	0	1	1	1	0	3	0	0	0	1	1	2
0	70	0	1	0	0	1	1	1	0	2	0	0	0	0	1	3
1	84	1	1	0	0	1	1	1	0	3	0	0	0	1	4	2
0	41	1	1	0	0	0	1	0	0	1	1	0	0	0	4	2
1	69	1	1	0	0	0	0	0	0	2	0	0	0	1	4	3
1	63	0	1	0	0	1	1	0	0	1	0	0	0	0	1	3
1	69	1	1	0	0	0	1	0	0	2	0	0	1	0	4	1
0	83	0	1	0	0	1	1	0	0	3	0	0	0	0	4	1
1	57	1	1	0	0	1	1	1	0	1	0	0	0	0	1	3
1	84	1	1	0	0	1	1	1	0	3	0	0	0	1	1	3
1	90	1	1	0	0	0	0	0	0	4	0	0	0	0	4	4
1	81	0	1	0	0	0	1	0	1	3	1	0	0	0	4	1
1	72	0	0	1	0	0	1	0	0	2	0	0	0	0	4	3
1	79	1	1	0	0	0	1	0	0	3	0	0	1	0	4	1
1	53	1	1	0	0	0	1	0	0	1	0	0	0	0	4	2
1	68	0	1	0	0	0	1	0	0	2	0	0	0	1	4	1
1	59	1	1	0	0	1	1	0	1	1	0	0	0	0	1	2
1	88	1	1	0	0	0	1	0	1	4	0	0	0	0	4	1
1	74	1	1	0	0	1	1	0	1	2	0	0	0	0	4	3
1	52	1	1	0	0	1	1	0	0	1	1	0	1	0	4	1
1	77	1	1	0	0	1	1	0	0	3	0	0	0	0	4	3
1	41	1	1	0	0	1	1	0	0	1	1	0	0	0	4	2
1	84	1	1	0	0	1	1	0	0	3	0	0	0	0	1	3
1	94	0	1	0	0	0	1	1	0	4	0	0	0	0	1	2
1	88	1	1	0	0	0	1	1	0	4	0	0	0	0	4	3
1	79	1	1	0	0	1	1	0	1	3	1	0	0	0	4	3
1	75	1	1	0	0	0	0	0	0	3	0	0	0	1	1	1
1	53	1	1	0	1	1	1	0	1	1	0	0	0	0	1	3
1	92	0	1	0	1	1	1	0	0	4	1	0	0	0	1	2
1	80	1	1	0	0	0	1	1	0	3	0	0	0	0	1	1
1	45	1	1	0	0	1	1	1	1	1	0	0	0	0	4	3
1	82	1	1	0	0	0	1	0	0	3	0	0	0	0	4	3
1	77	1	1	0	0	1	1	0	0	3	0	0	0	0	1	3
1	96	1	0	0	1	0	1	0	1	4	0	0	1	0	1	1
1	86	1	1	0	0	1	1	0	0	4	0	0	0	0	1	3
1	63	1	1	0	0	1	1	1	1	1	0	0	0	1	1	1
0	58	0	1	0	0	0	1	0	1	1	0	0	0	0	4	2
1	69	0	1	0	1	1	0	0	1	2	0	0	0	0	1	2
1	85	1	1	0	0	1	1	0	1	4	0	0	0	0	1	3
1	74	0	1	0	1	1	1	1	1	2	0	0	0	0	1	1
1	94	0	1	0	0	1	1	0	0	4	0	0	1	0	1	2
1	82	0	1	0	0	0	1	1	0	3	1	0	0	0	1	1
1	82	0	1	0	1	0	1	0	0	3	0	0	1	0	1	1
1	92	0	1	0	1	1	1	0	0	4	1	0	0	0	1	3
1	92	1	1	0	0	1	1	1	0	4	0	0	1	0	4	1
1	91	0	1	0	0	1	1	1	0	4	0	0	0	0	1	3
1	87	0	1	0	0	0	1	0	0	4	0	0	0	0	4	2
1	87	0	1	0	0	0	1	0	0	4	0	0	0	0	1	1
1	85	0	1	0	0	1	1	0	0	4	0	0	0	0	1	1
1	57	1	1	0	0	1	0	0	0	1	0	0	0	0	1	3
0	58	0	1	0	0	1	0	0	0	1	0	0	0	0	1	3
1	88	1	1	0	0	0	1	0	0	4	1	0	0	0	4	3
1	85	1	1	0	0	0	1	0	0	4	0	0	1	0	4	3
1	100	1	1	0	0	1	1	1	0	4	0	0	0	1	1	1
1	41	0	1	0	0	1	1	1	0	1	0	0	0	0	4	4
0	79	0	1	0	0	0	1	1	0	3	0	0	0	0	1	3
1	57	0	1	0	0	1	1	0	0	1	0	0	0	0	4	3
1	73	0	1	0	0	1	0	0	0	2	0	0	1	0	1	2
1	59	0	0	1	0	1	0	0	1	1	0	0	0	0	1	2
0	66	1	1	0	0	1	1	1	0	2	0	0	0	0	1	3
1	83	0	1	0	0	0	1	0	0	3	0	0	0	0	4	2
1	54	0	1	0	0	1	1	0	1	1	0	0	0	0	1	1
0	91	1	1	0	0	0	1	0	0	4	0	0	0	0	1	2
1	77	1	1	0	1	1	1	1	0	3	0	0	0	0	1	1
1	91	1	1	0	0	1	1	0	0	4	0	0	0	0	1	4
1	64	1	1	0	0	0	1	0	0	1	0	0	0	0	4	3
1	88	1	1	0	0	1	1	1	0	4	0	0	0	0	1	1
1	98	0	1	0	0	1	1	1	0	4	0	0	0	0	1	1
1	83	0	1	0	0	1	1	1	0	3	0	0	0	0	1	2
1	87	0	1	0	0	0	1	0	0	4	0	0	0	0	1	3
1	91	1	1	0	0	1	1	1	0	4	0	0	0	0	4	1
1	83	1	1	0	0	1	1	0	1	3	0	0	0	0	1	1
1	93	1	1	0	0	0	1	1	0	4	1	0	0	0	1	1
0	77	0	1	0	0	1	1	0	0	3	1	0	0	0	1	3
1	78	1	1	0	0	0	1	1	1	3	0	0	0	0	1	3
1	73	1	1	0	0	1	1	0	0	2	0	0	0	0	1	4
1	63	1	1	0	0	1	0	0	1	1	0	0	0	0	1	1
1	52	1	1	0	0	1	0	0	1	1	0	0	0	0	4	1
1	64	0	1	0	0	1	0	0	0	1	0	0	0	0	4	1
0	73	1	1	0	0	1	1	0	1	2	0	0	0	0	4	2
0	82	1	1	0	0	1	0	0	0	3	0	0	0	1	4	4
1	94	1	1	0	0	1	1	0	0	4	0	0	0	0	1	4
1	94	1	1	0	0	1	1	0	0	4	0	0	0	0	1	4
0	82	1	1	0	0	1	1	0	0	3	0	0	0	0	1	3
1	87	1	1	0	0	1	1	0	0	4	0	0	1	0	4	4
1	81	0	1	0	0	1	1	0	0	3	0	0	0	0	1	3
0	56	0	1	0	0	0	1	0	0	1	0	0	0	1	4	1
1	81	0	1	0	0	1	1	0	0	3	0	1	0	0	1	4
1	74	0	1	0	0	1	1	0	1	2	0	0	0	0	4	1
1	59	0	0	1	0	1	0	0	1	1	0	0	0	0	4	2
1	68	0	1	0	1	1	1	0	1	2	0	0	0	0	4	3
1	84	0	1	0	1	1	1	0	1	3	0	0	0	0	4	1
1	77	0	1	0	0	1	1	0	0	3	1	0	0	0	4	3
1	76	1	1	0	0	1	1	1	0	3	1	0	0	0	1	1
1	64	1	1	0	0	1	1	1	0	1	1	0	0	0	4	2
1	92	0	1	0	0	0	1	0	0	4	0	0	0	0	4	3
1	92	0	1	0	0	0	1	0	0	4	0	0	0	0	4	3
1	57	1	1	0	0	1	1	1	1	1	0	0	0	0	1	3
1	65	1	1	0	0	0	1	0	0	2	0	0	1	0	4	3
0	52	1	1	0	0	1	0	0	0	1	1	0	0	0	1	3
1	51	1	1	0	0	1	1	0	0	1	0	0	1	0	4	3
1	66	1	1	0	0	1	1	0	0	2	0	0	0	0	1	3
1	91	0	1	0	0	1	1	1	0	4	0	0	0	0	1	1
1	69	1	1	0	0	1	1	0	0	2	1	0	0	0	4	3
1	93	0	1	0	0	0	1	0	0	4	0	0	0	0	1	2
1	84	0	1	0	1	1	1	0	1	3	0	0	0	0	1	1
1	87	0	1	1	0	1	1	0	0	4	0	0	0	0	4	3
1	88	1	1	0	0	1	1	0	0	4	0	0	0	0	4	1
1	80	0	1	0	0	1	1	0	0	3	0	0	0	0	1	1
1	65	1	1	0	0	1	1	0	0	2	1	0	0	0	1	2
0	78	0	1	0	0	0	0	0	0	3	0	0	0	0	1	3
0	65	0	1	0	1	1	1	0	1	2	0	0	0	0	1	3
1	84	1	1	0	0	1	1	0	0	3	0	0	0	0	1	3
1	66	1	1	0	0	1	0	1	0	2	0	0	0	1	1	1
1	33	1	1	0	0	1	0	0	0	1	0	0	0	0	4	3
1	90	0	1	0	0	1	1	0	0	4	1	0	0	0	4	3
0	83	0	1	0	0	0	1	0	0	3	0	1	0	0	4	1
1	78	0	1	0	0	1	1	0	0	3	0	0	1	0	4	3
1	67	0	1	0	0	0	1	0	0	2	0	0	0	0	4	1
0	81	1	1	0	0	1	1	0	1	3	0	0	0	0	1	1
1	68	0	1	0	0	1	1	0	0	2	0	0	0	0	1	3
0	64	1	1	0	0	1	1	0	0	1	0	0	0	0	1	3
1	89	1	1	0	1	0	1	0	0	4	0	0	0	0	1	1
0	86	0	1	0	0	0	1	1	0	4	0	0	1	0	1	1
1	55	1	1	0	0	1	1	1	0	1	1	0	1	0	4	3
1	95	0	1	0	1	0	1	0	0	4	0	0	0	1	4	2
1	75	1	1	0	0	0	1	1	0	3	0	0	0	0	1	1
1	74	1	1	0	0	1	1	0	0	2	0	0	1	0	4	3
1	62	1	0	0	0	1	1	0	0	1	0	0	0	0	4	4
0	84	1	1	0	0	1	1	0	0	3	1	0	0	0	4	3
1	69	0	1	0	0	1	1	0	0	2	0	0	0	0	4	3
1	74	1	1	0	0	0	1	0	0	2	0	0	0	1	4	1
1	86	0	1	0	0	1	1	0	0	4	0	0	0	0	4	2
0	83	0	1	0	0	1	0	0	1	3	0	0	0	0	4	2
0	91	1	0	0	0	1	0	1	0	4	0	0	0	0	4	2
1	33	1	1	0	0	1	1	0	0	1	0	0	0	0	1	2
1	67	0	1	0	0	1	1	0	1	2	0	0	0	0	1	3
1	84	0	1	0	0	0	0	0	0	3	0	0	0	1	4	2
0	77	0	1	0	0	1	0	0	0	3	1	0	0	0	1	3
1	43	1	1	0	0	1	0	0	0	1	0	0	1	0	1	1
1	90	1	1	0	0	1	0	0	0	4	1	0	0	0	4	2
1	31	0	1	0	0	1	1	0	0	1	0	0	0	0	1	2
1	75	1	1	0	0	0	1	0	0	3	0	0	0	1	4	1
1	61	0	1	0	1	1	0	0	1	1	0	0	0	0	1	1
1	84	0	1	0	0	0	1	0	0	3	0	0	0	1	4	2
1	83	1	1	0	0	1	0	0	0	3	0	0	0	0	4	2
1	78	0	1	0	0	0	1	0	0	3	0	0	0	1	1	1
1	80	1	1	0	0	1	1	0	0	3	0	0	0	0	4	1
1	77	0	1	0	0	1	1	0	0	3	0	0	1	0	4	1
1	87	0	1	0	0	1	1	0	0	4	0	0	0	0	4	3
1	61	1	1	0	0	1	1	1	1	1	0	0	0	0	1	1
1	77	0	1	0	0	1	1	0	0	3	1	0	0	0	4	3
1	94	1	1	0	1	0	1	1	1	4	0	0	0	0	1	2
1	97	1	0	0	1	1	1	0	0	4	0	0	0	0	4	3
1	77	0	1	0	0	1	1	0	0	3	0	0	0	0	4	3
1	84	1	1	0	1	1	1	1	1	3	0	0	0	0	1	1
0	65	1	1	0	0	1	1	1	0	2	0	0	1	0	1	1
0	82	1	1	0	0	1	1	1	0	3	0	0	0	0	1	4
1	82	0	1	0	0	0	1	0	0	3	0	0	0	0	4	1
1	77	0	1	0	0	0	1	0	0	3	0	0	0	0	4	3
1	84	1	1	0	0	0	1	1	1	3	0	0	0	0	1	3
1	58	1	1	0	0	0	1	0	0	1	0	0	0	0	1	1
1	80	1	1	0	0	1	0	1	0	3	0	0	0	1	1	1
1	81	0	1	0	0	1	1	0	1	3	0	0	1	0	1	3
1	97	1	1	0	0	1	1	0	1	4	0	0	0	0	1	3
0	81	1	0	1	0	1	1	0	1	3	0	0	0	0	1	1
1	35	0	1	0	1	1	0	0	1	1	0	0	0	0	1	3
1	84	1	1	0	0	0	1	0	0	3	0	0	0	0	1	1
1	73	0	1	0	0	1	1	0	0	2	0	0	1	0	4	1
1	84	0	1	0	1	1	1	1	0	3	0	0	1	0	1	1
0	69	0	1	0	0	1	0	0	0	2	0	0	0	0	1	4
1	88	0	1	0	0	1	0	0	1	4	0	0	0	0	4	3
1	87	1	1	0	0	1	1	0	0	4	1	0	0	0	4	1
1	62	1	1	0	0	1	1	0	0	1	0	0	1	0	1	1
1	48	1	1	0	0	1	0	0	1	1	0	0	0	0	4	2
1	95	0	1	0	0	0	1	0	0	4	0	0	0	0	1	3
1	86	0	1	1	0	1	1	0	1	4	0	0	0	0	1	2
1	77	0	1	1	0	1	1	0	0	3	0	0	1	0	1	1
1	71	1	1	0	0	0	1	0	0	2	0	0	0	0	4	4
0	88	1	1	0	0	1	1	1	0	4	0	0	0	0	4	4
1	60	0	1	0	0	1	0	0	1	1	0	0	0	0	1	3
1	73	0	1	0	0	1	1	0	0	2	0	0	1	0	4	1
1	85	0	1	0	1	1	1	0	1	4	0	0	0	0	1	3
1	86	0	1	0	1	1	0	0	0	4	0	0	0	0	4	3
1	63	1	1	0	1	1	1	0	1	1	0	0	0	0	1	1
1	86	1	1	0	1	1	1	0	0	4	0	1	0	0	4	2
1	90	1	1	0	0	1	0	0	1	4	1	0	0	0	1	1
0	70	0	1	0	0	1	1	0	0	2	1	0	0	0	4	3
1	85	0	1	0	0	0	1	0	0	4	0	0	0	0	4	1
1	65	0	1	0	0	1	1	0	0	2	0	0	0	0	4	1
1	98	1	1	0	0	0	1	1	0	4	0	0	0	0	1	3
1	54	1	1	0	0	1	1	1	0	1	0	0	0	0	1	4
1	81	1	1	0	0	0	1	1	0	3	0	0	0	0	1	2
1	54	1	1	0	0	1	1	1	0	1	0	0	0	0	1	4
1	90	0	1	0	0	0	1	0	0	4	0	0	0	0	1	2
1	98	0	1	0	0	0	1	1	0	4	0	0	0	1	1	2
1	31	0	1	0	0	1	1	0	0	1	0	0	0	0	4	2
1	91	1	1	0	1	0	1	0	0	4	0	0	0	0	1	1
1	80	1	1	1	1	1	1	1	0	3	0	0	0	0	1	3
1	69	1	1	0	0	1	1	1	0	2	0	0	1	0	1	3
1	55	1	1	0	0	1	0	0	0	1	1	0	1	0	4	3
1	83	1	1	0	0	1	1	0	1	3	0	0	0	0	4	1
1	55	1	1	0	0	1	1	1	1	1	0	0	0	0	1	1
1	91	1	1	0	1	1	1	1	0	4	1	0	0	0	1	2
1	84	1	1	0	0	0	1	1	0	3	0	0	0	0	1	3
1	81	1	1	0	0	1	1	0	0	3	0	0	0	0	4	1
1	83	1	1	0	0	1	0	0	1	3	0	0	0	0	4	2
0	76	0	1	0	0	0	1	0	0	3	0	0	1	0	4	3
1	90	1	1	0	0	1	0	1	0	4	0	0	0	0	1	3
1	78	1	1	0	0	1	0	0	0	3	0	0	0	0	1	2
0	83	1	1	0	0	1	1	0	0	3	0	0	0	0	4	1
0	54	0	1	0	0	1	1	0	0	1	0	0	0	0	4	1
1	89	0	1	0	0	1	0	0	0	4	0	0	1	0	1	3
0	82	0	1	0	0	0	1	0	0	3	0	0	0	0	1	1
1	61	1	1	0	0	1	1	0	0	1	0	0	0	0	4	1
1	92	0	1	1	1	0	1	0	0	4	0	0	0	0	1	4
0	70	1	1	0	0	1	1	0	0	2	0	0	0	0	1	3
1	87	1	1	0	0	1	1	1	0	4	0	0	0	0	1	1
0	55	1	1	0	0	0	1	1	0	1	1	0	1	0	1	3
1	90	1	1	0	1	1	0	0	0	4	0	0	0	0	1	3
1	63	1	1	0	0	1	1	1	1	1	0	0	0	0	4	2
1	90	1	1	0	0	1	1	0	0	4	0	0	0	0	1	4
0	82	1	1	0	0	1	1	0	0	3	0	0	0	1	1	4
1	80	1	1	0	0	0	1	0	0	3	0	0	1	0	1	3
1	81	1	1	0	1	1	1	0	1	3	0	0	0	0	1	1
1	71	1	1	0	1	1	1	0	1	2	0	0	0	0	1	3
1	80	0	1	0	1	1	1	0	0	3	0	0	1	0	1	2
1	85	1	1	0	0	0	1	1	0	4	0	0	0	1	4	1
0	85	0	1	0	0	1	0	1	0	4	1	0	0	0	4	4
1	100	1	1	0	0	1	1	0	1	4	0	0	0	0	1	1
1	87	1	1	0	0	0	1	0	0	4	0	0	0	1	4	1
1	66	0	1	0	0	1	1	0	0	2	0	0	0	1	1	1
1	77	1	1	0	0	1	1	0	0	3	0	0	0	0	4	2
0	86	0	1	0	0	1	1	0	0	4	0	0	0	0	1	4
1	82	1	1	0	0	1	1	0	1	3	0	0	0	0	4	1
1	72	1	1	0	0	1	1	0	1	2	0	0	0	0	1	1
1	48	1	1	0	0	1	0	0	1	1	0	0	0	0	1	3
0	95	1	1	0	0	1	1	0	0	4	0	0	0	0	1	4
1	93	0	1	0	0	1	1	0	0	4	0	0	1	0	4	1
1	85	0	1	0	0	1	1	0	0	4	0	0	0	0	4	1
1	60	1	1	0	0	1	1	1	0	1	0	0	0	0	1	1
1	79	1	1	0	0	1	1	0	1	3	0	0	0	0	1	3
1	90	1	1	0	0	1	1	0	0	4	0	0	0	1	4	1
1	35	0	1	0	1	1	1	0	1	1	0	0	0	0	1	3
1	87	0	1	0	1	1	1	1	1	4	0	0	0	0	1	3
1	83	1	1	0	0	1	1	0	0	3	0	0	0	0	4	1
0	97	1	1	0	1	1	1	0	0	4	0	0	0	0	1	3
1	90	1	1	0	1	1	1	0	0	4	0	0	0	1	4	1
1	50	1	1	0	1	1	1	0	1	1	0	0	0	0	1	1
1	83	1	1	0	0	1	0	0	0	3	0	0	0	1	4	1
1	68	0	1	0	0	0	0	0	1	2	0	0	0	0	1	1
0	84	1	1	0	0	1	1	0	0	3	0	0	0	0	4	1
1	91	1	1	0	0	1	1	0	0	4	0	0	0	0	1	1
1	71	1	1	0	0	1	1	0	0	2	0	0	0	0	1	3
1	90	0	1	0	0	1	0	1	0	4	0	0	1	0	1	3
1	85	0	1	0	1	0	1	1	1	4	0	0	0	0	1	3
1	85	1	1	0	0	0	0	1	0	4	0	0	0	0	1	1
1	86	1	1	0	1	1	0	1	0	4	0	0	0	0	1	1
1	91	1	1	0	0	0	1	0	0	4	1	0	0	0	4	3
1	55	1	1	0	0	1	0	0	0	1	0	0	0	0	1	3
1	91	1	1	0	1	1	1	0	0	4	0	0	0	0	1	1
1	85	0	1	0	0	1	1	0	0	4	0	0	0	0	4	1
1	90	1	1	0	0	1	0	1	0	4	0	0	0	0	4	3
1	72	0	1	0	0	1	1	0	0	2	0	0	0	0	1	1
1	55	1	1	0	0	1	1	0	0	1	0	0	0	0	1	1
1	77	1	1	0	1	1	1	1	0	3	0	0	0	0	1	3
0	96	0	1	0	0	1	1	0	0	4	0	0	1	0	1	2
1	88	0	1	0	1	1	1	0	0	4	0	0	0	0	1	1
0	89	1	1	0	1	1	1	0	1	4	0	0	0	0	1	3
0	61	1	1	0	0	1	0	0	1	1	0	0	0	0	1	1
1	78	0	1	0	0	0	1	1	1	3	0	0	1	0	1	2
1	81	1	1	1	1	1	0	0	1	3	0	0	0	1	4	1
1	84	1	1	0	1	1	1	0	0	3	0	0	0	1	1	3
1	98	0	1	0	1	1	0	0	1	4	0	0	0	1	4	3
1	91	0	1	0	0	0	0	0	0	4	0	0	0	0	4	3
1	81	0	1	0	0	1	0	0	0	3	0	0	0	0	1	3
1	48	1	1	0	0	1	1	0	0	1	0	0	0	0	4	1
1	88	0	1	0	0	0	1	0	0	4	0	0	1	0	1	2
0	101	0	1	0	0	0	1	0	0	4	0	0	0	1	1	1
1	84	0	1	0	0	1	0	0	0	3	0	0	1	0	4	1
1	48	1	1	0	0	1	1	0	1	1	0	0	0	0	1	3
1	91	0	1	0	0	1	0	0	0	4	0	0	0	0	1	3
1	63	1	1	0	0	1	0	0	1	1	0	0	0	0	1	3
1	92	0	1	0	0	0	1	0	0	4	0	0	0	0	1	2
1	86	1	1	0	0	1	1	0	0	4	0	1	0	0	4	2
1	88	1	1	0	0	1	1	1	0	4	0	0	0	0	1	4
1	85	1	1	0	0	1	1	0	0	4	0	0	0	0	1	4
1	84	0	1	0	0	1	1	0	0	3	0	0	1	0	1	1
1	101	0	1	0	0	1	1	1	0	4	0	0	0	0	1	2
1	75	1	1	0	0	1	1	1	0	3	0	0	0	1	1	2
1	91	1	1	0	0	0	1	1	0	4	1	0	0	0	4	1
1	79	1	1	0	0	1	1	1	0	3	0	0	0	0	1	3
1	91	0	1	0	0	0	1	0	1	4	0	0	0	0	1	2
0	85	1	1	1	0	0	1	1	0	4	0	0	0	0	1	1
0	89	1	1	0	0	0	1	0	0	4	0	0	0	1	4	3
1	72	1	1	0	0	1	1	0	0	2	0	0	0	0	4	4
1	49	1	1	0	0	1	1	1	0	1	0	0	0	1	1	1
1	40	1	1	0	0	1	1	1	0	1	1	0	0	0	1	2
1	89	0	1	0	0	1	1	1	0	4	0	0	1	0	4	3
0	73	1	1	0	0	0	1	1	0	2	0	0	1	0	4	1
1	88	0	1	0	0	1	0	0	0	4	0	0	1	0	1	2
1	96	0	1	0	0	1	0	1	0	4	0	0	1	0	1	2
1	90	0	1	0	0	1	0	1	0	4	0	0	0	0	1	3
1	75	1	1	0	0	1	1	0	0	3	0	0	0	1	1	2
1	99	0	1	0	0	0	1	0	0	4	0	0	0	0	4	4
1	83	1	1	0	0	1	1	0	0	3	0	0	0	0	1	4
0	47	1	1	0	1	1	1	1	0	1	0	0	0	0	1	1
0	66	1	1	0	0	1	0	1	0	2	0	0	0	1	1	3
1	93	1	1	0	0	1	1	0	0	4	0	0	0	1	4	1
1	75	0	1	0	0	0	1	1	1	3	0	0	1	0	1	1
1	72	0	1	0	0	1	1	1	0	2	0	0	0	0	4	1
1	85	0	1	1	0	1	1	1	0	4	0	0	0	0	1	3
1	93	0	1	0	0	1	1	0	0	4	0	0	0	0	1	4
1	69	1	1	0	0	1	1	0	0	2	1	0	0	0	1	3
1	84	1	1	0	0	0	1	0	0	3	0	0	0	0	4	1
1	90	1	1	1	0	0	0	0	1	4	0	0	0	0	1	1
1	48	1	1	0	0	1	1	0	1	1	0	0	0	0	1	1
1	69	0	1	0	1	1	0	0	1	2	0	0	0	0	1	1
0	89	0	1	0	1	1	1	1	0	4	0	0	0	0	1	1
1	85	1	1	0	0	1	1	1	0	4	0	0	1	0	4	1
1	83	0	1	0	0	1	1	0	0	3	0	0	1	0	4	3
1	99	0	1	0	0	1	1	1	0	4	0	0	0	0	4	4
1	62	1	1	0	1	1	1	0	0	1	0	0	1	0	4	1
0	69	1	1	0	0	1	1	0	0	2	1	0	0	0	4	1
1	100	1	1	0	0	1	1	0	0	4	0	0	0	0	1	4
1	89	0	1	0	0	1	1	0	0	4	0	0	1	0	4	3
1	84	1	1	0	0	1	1	0	0	3	0	0	0	0	1	3
1	70	1	1	0	1	1	1	1	0	2	1	0	0	0	1	1
0	85	0	1	0	0	1	1	0	0	4	0	0	0	0	1	1
0	83	0	1	0	0	1	1	0	1	3	0	0	0	0	4	2
0	94	0	1	0	0	1	1	0	0	4	0	0	0	0	1	3
1	92	0	1	0	0	1	1	0	0	4	0	0	0	0	1	2
0	87	1	1	0	0	1	1	0	0	4	0	0	1	0	1	4
1	93	1	1	0	0	0	1	1	0	4	0	0	0	0	1	1
1	94	0	1	1	0	0	1	1	0	4	0	0	1	0	1	3
1	74	0	1	0	1	1	1	0	0	2	0	0	0	0	4	3
1	59	1	1	0	0	1	1	0	1	1	0	0	0	0	1	1
1	83	0	1	0	0	1	0	1	0	3	0	0	0	0	1	1
1	101	0	1	0	0	1	1	0	0	4	0	0	0	0	1	2
1	89	1	1	0	0	1	0	0	0	4	0	0	0	0	1	1
1	93	1	1	0	0	1	0	1	0	4	0	0	0	0	1	3
0	83	0	1	0	0	0	1	0	0	3	0	0	0	0	4	2
0	79	1	1	0	0	1	1	0	0	3	1	0	0	0	4	1
1	83	0	0	1	1	0	1	0	0	3	0	0	0	0	4	2
0	60	0	1	0	0	1	1	0	1	1	0	0	0	0	1	1
0	55	1	1	0	0	1	0	0	1	1	0	0	0	0	1	3
0	34	1	1	0	0	0	1	0	0	1	0	0	0	0	1	2
1	85	0	1	0	0	1	1	1	0	4	0	0	0	1	4	1
1	83	0	1	0	0	1	1	0	0	3	0	1	0	0	1	1
1	95	1	1	0	0	1	0	1	1	4	0	0	0	0	1	1
1	101	0	1	0	0	1	0	0	0	4	0	0	0	0	1	3
0	101	1	1	0	0	1	0	0	0	4	0	0	0	0	1	3
0	87	1	1	0	0	0	1	1	0	4	0	0	0	0	1	4
1	71	1	1	0	0	1	1	0	1	2	0	0	0	0	4	2
1	94	0	1	0	1	0	1	0	0	4	0	0	0	1	1	3
1	92	0	1	0	0	1	1	0	0	4	0	0	0	1	4	4
1	63	0	1	0	1	1	1	0	1	1	0	0	0	0	1	1
1	96	1	1	0	0	1	1	0	0	4	0	0	0	0	1	3
1	60	0	1	0	0	1	1	0	1	1	0	0	0	0	1	1
1	90	1	1	0	0	1	0	0	0	4	0	0	0	0	1	2
1	100	1	1	0	0	1	1	1	0	4	0	0	0	0	1	4
1	96	0	1	0	0	1	1	1	0	4	0	0	0	0	1	4
1	82	0	1	0	0	1	1	1	1	3	0	0	0	0	1	4
0	76	0	1	0	0	1	1	1	0	3	0	0	0	0	1	3
0	41	1	1	0	0	1	1	1	0	1	1	0	0	0	1	2
1	77	0	1	0	0	1	1	0	0	3	0	0	1	0	1	1
1	82	1	1	0	0	1	1	0	0	3	0	0	0	0	1	1
1	50	1	1	0	0	1	1	1	0	1	0	0	0	0	1	3
1	41	1	1	0	0	0	1	0	1	1	0	0	0	0	1	3
0	51	1	1	0	0	1	0	0	0	1	0	0	0	0	1	1
1	72	1	1	0	0	1	1	0	0	2	0	0	0	0	1	1
0	92	0	1	0	0	1	1	1	0	4	0	0	0	0	1	1
1	48	0	1	0	0	1	1	0	0	1	0	0	0	0	1	3
1	85	1	1	0	0	0	1	0	0	4	0	0	1	1	1	1
1	77	0	1	0	0	0	1	0	0	3	0	0	1	0	1	1
1	74	1	1	0	0	1	0	1	0	2	0	0	0	0	1	1
0	49	0	1	0	0	1	0	0	0	1	0	0	0	0	4	2
1	93	0	1	0	0	0	1	1	0	4	0	0	1	0	1	3
1	82	0	1	0	0	1	1	1	0	3	0	0	0	0	1	2
0	64	0	1	0	0	1	1	1	0	1	0	0	0	0	1	3
1	68	1	1	0	0	1	1	1	0	2	0	0	0	0	1	3
1	60	1	1	0	0	1	1	1	0	1	0	0	0	0	1	2
1	91	0	1	0	0	1	1	1	0	4	0	0	0	1	4	3
0	71	1	1	0	0	1	1	0	0	2	0	0	0	0	1	1
1	84	0	1	0	1	1	1	0	1	3	0	0	0	0	4	3
1	79	0	1	0	0	0	1	0	0	3	0	0	0	0	4	3
1	55	0	1	0	0	1	0	0	1	1	0	0	0	0	1	1
0	75	1	1	0	0	0	0	0	0	3	0	0	0	1	1	4
1	45	1	1	0	0	1	1	0	1	1	0	0	0	0	1	2
0	78	0	1	0	0	0	1	0	0	3	0	0	0	0	1	3
1	64	1	1	0	0	0	0	0	0	1	0	0	0	0	1	3
0	71	1	1	0	0	1	1	0	0	2	0	0	0	0	1	1
1	87	0	1	0	0	0	1	1	0	4	1	0	0	0	1	2
1	75	0	1	0	0	0	1	0	1	3	0	0	0	0	1	1
1	79	1	1	0	0	1	0	0	1	3	0	0	0	0	1	1
0	75	1	1	0	0	1	0	0	0	3	0	0	0	0	1	3
1	92	1	1	0	0	0	1	0	0	4	0	0	0	0	4	1
1	91	0	1	0	0	1	0	0	0	4	0	0	0	0	4	1
1	85	1	1	0	0	1	0	0	1	4	0	0	0	0	1	3
1	81	0	0	1	0	1	1	0	0	3	0	0	0	0	4	2
0	59	1	1	0	0	1	1	1	0	1	0	0	0	0	1	1
1	84	0	1	0	1	1	1	0	1	3	0	0	0	0	4	3
0	85	0	1	0	0	1	1	1	0	4	0	1	1	0	1	3
0	75	1	1	0	0	1	1	0	1	3	0	0	0	0	1	3
1	84	0	1	0	0	1	1	0	0	3	0	0	0	0	4	1
1	87	1	1	0	0	1	1	0	0	4	0	0	0	0	1	3
1	49	1	1	0	0	0	0	0	0	1	0	0	0	0	4	2
1	80	1	1	0	0	1	1	0	0	3	0	0	0	0	1	4
1	85	1	1	0	0	0	1	0	0	4	0	0	0	0	1	3
1	80	1	1	0	0	1	1	0	0	3	0	0	1	0	1	1
1	60	1	1	0	0	1	1	0	1	1	0	0	0	0	1	1
1	89	1	1	0	0	1	0	0	0	4	0	0	0	0	4	1
0	54	0	1	0	0	1	1	1	0	1	0	0	1	0	1	3
1	98	0	1	0	0	1	1	1	0	4	0	0	0	0	4	3
1	87	0	1	0	0	1	0	0	0	4	1	0	0	1	1	1
1	70	1	1	0	0	1	1	0	0	2	0	0	0	0	1	1
1	59	1	1	0	0	1	1	1	1	1	0	0	0	1	4	3
1	93	0	1	0	0	1	1	0	0	4	0	0	0	0	1	3
1	65	1	1	0	0	1	0	0	1	2	0	0	0	0	4	3
1	83	1	1	0	0	1	0	0	0	3	0	0	0	0	1	1
1	73	1	1	0	0	1	0	0	0	2	0	0	0	0	1	3
1	44	0	1	0	0	1	0	0	0	1	0	0	0	0	1	3
1	81	0	1	0	0	1	0	0	0	3	0	0	0	0	1	3
1	50	1	1	0	0	0	1	0	0	1	0	0	0	0	4	2
0	56	1	1	0	0	1	0	0	0	1	0	0	1	0	1	3
1	86	0	1	0	0	1	1	0	1	4	0	0	0	0	4	1
1	76	1	1	0	0	1	1	0	0	3	0	0	0	0	1	1
1	95	1	1	0	1	1	0	0	0	4	0	0	0	0	1	2
1	65	1	1	0	0	1	1	0	1	2	0	0	0	0	1	1
1	89	0	1	0	0	1	1	0	0	4	1	0	0	0	1	3
1	58	1	1	0	1	1	1	0	1	1	0	0	0	0	1	1
1	56	1	1	0	1	1	1	0	1	1	0	0	0	0	1	1
1	89	0	1	0	0	1	1	0	0	4	1	0	0	0	4	3
1	65	1	1	0	0	0	1	0	1	2	0	0	0	0	1	1
1	53	1	1	0	1	1	1	1	0	1	0	0	0	0	1	1
1	88	1	1	0	0	1	1	1	0	4	0	0	0	0	4	2
1	89	0	1	0	0	0	1	1	0	4	0	0	0	0	4	3
1	63	1	1	1	1	1	0	0	0	1	0	0	0	0	4	1
1	95	1	1	0	0	0	1	0	0	4	1	0	0	1	1	2
1	89	1	1	0	0	0	1	0	0	4	0	1	0	0	4	2
1	83	1	1	0	0	1	1	0	0	3	0	0	0	0	1	3
0	61	0	1	0	0	0	1	0	0	1	0	0	0	0	1	3
1	72	1	1	0	0	1	1	0	0	2	0	0	0	0	1	2
1	86	0	1	0	0	0	1	0	0	4	0	0	0	1	4	3
0	79	0	1	0	0	0	1	0	0	3	0	0	0	0	4	3
1	72	0	1	0	0	1	1	0	0	2	0	0	1	0	4	3
1	81	1	1	0	0	1	1	0	1	3	0	0	0	1	4	1
0	52	1	1	0	0	1	1	0	0	1	1	0	0	0	1	3
1	93	0	1	0	0	1	1	0	1	4	0	0	1	0	4	3
1	72	0	1	0	0	1	1	0	0	2	0	0	0	0	4	1
1	71	0	1	0	0	1	1	0	0	2	0	0	1	0	1	3
1	92	1	1	0	1	1	0	0	0	4	0	0	0	0	1	3
1	92	1	0	0	1	0	1	0	0	4	0	0	0	0	4	3
1	93	0	1	0	0	1	1	0	1	4	0	0	0	0	1	2
1	98	0	1	0	0	1	1	1	0	4	0	0	0	0	4	3
1	81	0	1	0	0	1	1	0	0	3	0	0	1	0	1	1
1	85	1	1	0	0	0	0	0	0	4	0	0	0	0	1	1
1	86	0	1	0	1	1	1	0	1	4	0	0	0	0	1	3
1	53	0	1	0	0	1	1	1	1	1	0	0	0	0	4	3
1	63	0	1	0	1	0	1	0	0	1	0	0	1	0	4	2
1	92	0	1	0	0	1	1	0	0	4	1	0	0	0	1	2
1	98	0	1	0	0	1	1	0	0	4	0	0	0	0	4	3
0	89	0	1	0	0	1	1	0	0	4	0	0	0	0	4	1
1	85	1	1	0	0	1	1	1	1	4	0	0	0	0	1	1
1	83	1	1	0	0	1	0	0	0	3	0	0	0	1	1	3
1	88	0	1	0	0	0	1	1	0	4	0	0	1	0	4	3
1	85	1	1	0	0	1	1	0	0	4	0	0	0	0	1	3
0	83	0	1	0	0	1	1	0	0	3	0	0	1	0	1	3
0	86	1	1	0	0	1	1	0	0	4	0	0	0	0	1	1
0	92	0	1	0	0	1	1	0	0	4	0	0	0	0	4	3
1	79	0	1	0	0	1	0	0	0	3	1	0	0	0	1	2
1	93	1	1	1	1	1	0	0	0	4	0	0	0	1	1	3
0	73	0	1	0	0	0	1	0	0	2	0	0	0	0	4	2
1	57	0	1	0	0	0	1	0	0	1	0	0	0	0	4	3
0	69	1	1	0	0	1	1	0	1	2	0	0	0	0	1	3
1	71	1	1	0	0	1	1	0	0	2	0	0	0	0	1	1
1	70	1	1	0	0	1	0	1	0	2	0	0	0	1	1	1
1	94	1	1	1	1	0	1	0	0	4	0	0	1	0	4	3
0	27	1	1	0	1	1	1	0	0	1	0	0	0	0	4	3
1	86	1	1	0	0	0	1	0	0	4	0	0	1	1	1	1
1	68	1	1	0	0	1	1	0	1	2	0	0	0	0	4	2
0	68	1	1	0	0	1	1	0	1	2	0	0	0	0	1	2
1	88	0	1	0	0	1	0	0	0	4	0	0	0	0	1	3
1	98	0	1	0	0	1	1	0	0	4	0	1	0	0	4	1
1	76	0	1	0	0	1	0	0	0	3	0	0	0	0	1	3
1	58	1	1	0	1	1	0	0	0	1	1	0	0	1	1	1
1	82	1	1	0	1	1	0	0	1	3	0	0	0	0	1	4
0	92	0	1	1	1	1	0	0	0	4	0	0	0	0	1	2
1	71	1	1	0	0	1	1	1	0	2	0	0	1	0	1	3
1	87	0	1	0	0	1	1	0	0	4	0	0	0	1	1	4
1	71	1	1	0	0	1	1	1	0	2	0	0	1	0	1	3
1	79	1	1	0	0	1	0	1	0	3	0	0	1	0	1	1
1	90	1	1	0	0	1	0	1	0	4	0	0	1	0	1	1
1	90	1	1	0	0	0	1	0	0	4	0	0	0	0	4	3
1	83	1	1	0	0	0	1	0	0	3	0	0	0	1	4	1
1	47	1	1	0	0	0	1	0	0	1	0	0	0	0	1	1
1	62	0	1	0	0	1	1	1	0	1	0	0	0	0	4	1
1	72	1	1	0	0	1	1	0	0	2	0	0	0	0	4	1
1	65	1	1	0	0	1	1	1	0	2	1	0	0	0	1	1
1	94	1	1	0	0	1	1	1	0	4	0	0	0	0	1	3
1	81	0	1	0	0	1	0	0	1	3	0	0	0	0	1	1
1	89	0	1	0	0	0	1	1	0	4	0	0	0	1	1	3
1	70	1	1	0	0	1	0	1	0	2	0	0	0	1	1	1
1	93	0	1	0	0	0	1	1	0	4	0	0	0	0	1	3
1	78	1	1	0	0	1	1	1	0	3	0	0	0	0	4	3
1	84	1	1	0	0	1	0	0	0	3	0	1	1	0	1	3
1	59	1	1	0	1	1	0	1	0	1	0	0	0	0	1	2
1	52	1	1	0	0	0	1	0	0	1	1	0	0	0	4	2
1	90	1	1	0	0	1	0	0	0	4	0	0	1	0	1	3
1	73	0	1	0	0	1	1	0	1	2	0	0	0	0	4	3
0	70	0	1	0	0	1	1	0	0	2	0	0	0	0	4	2
1	82	1	1	0	0	1	1	1	0	3	0	0	1	0	1	3
1	38	1	1	0	0	1	1	0	0	1	0	0	0	0	4	2
1	88	1	1	0	0	1	1	0	0	4	0	0	0	0	1	1
1	88	1	1	0	0	1	0	1	0	4	0	0	0	0	1	4
1	83	1	1	0	0	1	0	1	0	3	0	1	0	0	1	1
1	89	1	1	1	0	1	1	0	0	4	0	0	0	0	1	1
1	84	1	1	0	0	0	0	1	0	3	0	0	0	0	1	1
1	49	1	1	0	0	1	1	0	1	1	0	0	0	0	1	2
0	62	1	1	1	1	1	1	0	1	1	0	0	0	0	1	2
1	89	0	1	0	0	1	0	0	0	4	0	0	0	0	1	3
1	83	1	1	0	0	1	0	1	1	3	0	1	0	0	1	3
1	65	0	1	0	0	1	1	1	1	2	0	0	0	0	1	1
1	94	0	1	0	0	1	0	1	1	4	0	0	0	0	1	1
1	83	0	1	0	0	1	0	0	1	3	0	0	0	0	1	3
1	67	1	1	0	0	1	0	0	1	2	0	0	0	0	1	3
1	74	1	1	0	0	1	0	1	1	2	0	0	0	0	1	1
1	69	1	1	0	0	1	0	0	0	2	0	0	0	0	1	3
1	83	0	1	0	0	0	1	0	1	3	0	0	0	0	1	2
1	77	1	1	0	0	1	1	0	1	3	0	0	0	0	1	3
1	41	1	1	0	0	1	1	0	1	1	0	0	0	0	1	3
1	80	1	1	0	0	0	1	0	1	3	0	0	0	0	1	3
1	89	0	1	0	0	1	0	0	0	4	0	0	0	0	1	3
1	84	1	1	0	0	0	1	0	0	3	0	0	0	0	4	1
1	86	0	1	0	0	0	1	0	0	4	0	0	0	0	1	1
1	91	0	1	0	0	1	1	1	0	4	0	0	0	0	1	2
1	92	1	1	0	1	0	1	0	0	4	0	0	0	0	4	2
1	64	0	1	0	0	0	1	0	0	1	0	0	1	0	4	4
1	80	1	1	0	0	1	1	0	0	3	0	1	0	0	4	3
0	73	0	1	0	1	0	1	0	0	2	0	0	0	1	1	3
1	65	1	1	0	0	0	1	0	0	2	0	1	0	0	4	2
1	72	0	1	0	0	1	1	0	0	2	0	0	0	0	1	1
0	75	1	1	0	0	0	1	1	0	3	0	0	1	0	1	3
1	87	1	1	0	0	1	1	0	0	4	0	0	0	0	4	3
1	90	1	1	0	0	1	1	1	0	4	0	0	0	0	1	3
1	73	0	1	0	0	1	1	0	0	2	0	0	0	0	1	1
1	83	1	1	0	0	1	0	0	0	3	0	0	0	0	1	1
1	83	0	1	0	0	0	1	0	1	3	0	0	0	0	1	3
1	57	1	1	0	1	0	1	0	0	1	0	0	0	1	1	3
0	57	0	1	0	0	1	1	0	0	1	0	0	0	0	1	4
1	86	1	1	0	0	0	1	0	1	4	0	0	0	1	1	3
1	80	1	1	0	0	1	1	0	0	3	0	0	0	1	1	2
1	71	1	1	0	0	1	1	1	0	2	0	0	0	1	1	3
1	58	1	1	0	0	1	0	1	0	1	0	0	0	0	4	2
0	88	1	1	0	0	1	0	0	0	4	1	0	0	0	1	1
0	91	1	1	0	0	1	0	0	0	4	0	0	0	0	4	2
1	83	0	1	0	0	1	0	0	1	3	0	0	0	0	4	3
0	88	1	1	0	0	1	1	0	0	4	0	0	0	0	1	1
0	80	1	1	0	0	1	1	0	1	3	0	0	0	0	1	4
1	93	1	1	1	0	1	1	0	0	4	0	1	0	1	4	1
0	68	0	1	1	1	1	1	0	1	2	0	0	0	0	1	3
1	99	0	1	0	0	1	1	1	0	4	0	0	0	0	4	3
1	89	1	1	0	0	1	1	0	1	4	0	0	0	0	1	3
1	82	0	1	0	0	1	1	0	1	3	0	0	0	0	1	3
1	81	0	1	0	0	1	1	0	1	3	0	0	0	0	1	3
1	92	1	1	0	0	1	1	0	0	4	0	0	0	0	1	1
1	84	0	1	0	0	1	0	0	0	3	0	1	1	0	4	2
1	83	1	1	0	1	0	1	0	0	3	0	0	1	0	4	3
1	67	1	1	1	0	1	1	0	0	2	0	0	0	0	4	2
1	83	1	1	0	0	1	1	1	0	3	0	0	1	0	4	1
1	86	0	1	0	0	1	1	1	0	4	0	0	0	0	1	4
1	97	0	1	0	0	1	0	1	0	4	0	0	0	0	1	3
0	87	1	1	0	0	1	0	1	0	4	0	0	0	1	1	1
1	69	1	1	0	0	0	1	0	0	2	0	0	0	0	1	1
1	90	1	1	1	0	1	0	1	1	4	0	0	0	0	1	3
1	89	0	1	0	0	1	1	0	1	4	0	0	0	0	1	1
1	54	0	1	0	0	1	1	0	1	1	0	0	0	0	1	1
1	77	0	1	0	0	1	1	0	0	3	0	0	0	0	1	3
1	95	1	1	0	0	1	1	0	0	4	1	0	0	1	1	2
1	75	0	1	0	0	1	1	0	0	3	0	0	0	0	1	1
1	87	1	1	0	0	1	1	0	0	4	0	0	0	1	1	1
1	86	0	1	0	0	1	1	0	0	4	0	0	0	1	4	3
1	76	1	1	0	0	1	1	0	1	3	0	0	0	0	4	3
1	84	1	1	0	0	1	1	0	0	3	0	1	0	0	4	3
1	46	1	1	0	0	1	1	0	0	1	1	0	0	0	4	1
1	83	1	1	0	0	1	1	0	0	3	0	0	0	0	1	3
1	85	1	1	1	0	1	1	1	1	4	0	0	0	1	1	1
1	39	1	1	0	0	1	1	0	0	1	0	0	0	0	4	2
1	88	0	1	0	1	0	1	0	0	4	0	0	0	0	1	2
1	94	1	1	0	1	0	1	0	0	4	0	0	0	0	1	3
1	86	1	1	0	0	1	0	1	0	4	0	0	0	1	1	1
1	75	0	1	0	1	1	1	0	0	3	0	0	0	0	1	1
1	72	1	1	0	1	0	1	0	0	2	1	0	1	0	4	1
1	76	0	1	0	0	0	0	0	0	3	0	0	1	0	4	3
1	97	1	1	0	0	1	0	1	0	4	1	0	0	0	1	3
1	95	0	1	0	0	0	1	1	0	4	0	0	1	0	1	3
1	92	1	1	0	0	1	1	1	1	4	0	0	0	0	1	1
1	84	1	1	0	0	0	1	1	0	3	0	0	0	1	4	1
1	86	1	1	0	0	0	1	0	1	4	0	0	0	0	1	3
0	80	0	1	0	0	1	1	1	0	3	0	0	0	0	1	1
1	64	1	1	0	0	0	1	0	0	1	0	0	1	0	1	1
1	57	0	1	0	1	1	1	1	0	1	1	0	0	0	1	2
1	89	1	1	0	0	1	1	1	0	4	0	0	0	0	1	1
1	82	1	1	0	0	1	1	0	0	3	0	0	0	1	4	1
1	69	0	1	0	0	0	1	0	0	2	0	0	0	0	1	4
1	96	0	1	0	0	1	1	1	1	4	0	0	0	1	1	3
1	92	0	1	1	1	1	1	1	1	4	0	0	0	0	1	3
1	87	0	1	0	0	1	1	1	1	4	0	0	0	0	1	1
1	94	1	1	0	0	1	1	1	1	4	0	0	0	0	1	1
1	93	0	1	0	0	1	1	1	0	4	0	0	0	1	1	1
1	89	1	1	0	0	1	1	0	1	4	0	0	0	0	1	1
1	74	1	1	0	0	1	0	1	0	2	0	0	0	0	1	1
1	70	1	1	0	0	0	0	1	0	2	0	0	0	0	1	1
1	83	1	1	0	0	1	1	0	0	3	0	0	0	0	1	3
1	92	1	1	1	1	0	1	0	0	4	0	0	0	1	1	1
0	85	0	1	0	0	1	0	0	1	4	0	0	0	0	4	2
1	85	0	1	0	0	1	0	0	0	4	0	0	0	0	1	2
0	80	0	1	0	0	0	1	0	0	3	0	0	0	0	1	2
1	91	1	1	0	0	1	1	0	0	4	0	0	0	0	1	3
1	49	0	1	0	0	0	1	0	1	1	0	0	0	0	1	2
1	87	1	1	0	0	1	1	0	0	4	0	0	0	0	4	3
0	69	1	1	0	0	1	1	0	0	2	0	0	0	0	1	3
1	83	0	1	0	0	0	1	0	0	3	0	0	1	0	1	2
1	87	1	1	0	0	1	1	0	0	4	0	0	0	0	1	1
1	64	1	1	0	0	1	1	0	0	1	0	0	0	0	1	3
1	77	1	1	0	0	1	1	0	0	3	0	0	0	1	1	1
1	74	0	1	0	0	1	0	0	1	2	0	0	0	0	1	3
1	74	0	0	1	0	1	0	0	1	2	0	0	0	0	1	3
1	51	0	1	0	0	1	1	0	0	1	0	1	0	0	4	3
0	85	1	1	0	0	1	1	0	0	4	0	0	0	0	1	1
0	83	1	1	0	0	1	1	0	0	3	0	1	0	0	1	3
1	96	1	1	0	0	1	1	0	1	4	0	0	0	1	1	1
1	50	1	1	0	0	0	1	1	0	1	0	0	0	0	4	3
1	80	1	1	0	0	1	1	0	0	3	0	0	0	0	4	3
1	88	0	1	0	0	1	1	0	0	4	0	0	0	1	1	1
0	95	0	0	0	0	1	1	0	0	4	0	1	1	0	4	1
1	50	1	1	0	0	0	1	0	0	1	0	0	0	0	4	3
1	90	0	1	0	0	1	1	0	0	4	0	0	0	0	4	3
1	64	1	1	0	0	0	1	0	0	1	0	0	0	0	1	4
1	96	0	1	0	1	1	1	0	0	4	0	0	0	0	1	3
1	78	1	1	0	0	1	0	0	0	3	0	0	1	1	4	4
1	83	0	1	1	1	0	1	0	0	3	0	0	1	0	1	2
1	72	1	1	0	0	1	0	0	0	2	0	0	0	0	1	2
1	72	1	1	0	0	1	0	0	1	2	0	0	0	0	4	1
1	83	1	1	0	0	0	1	0	0	3	0	0	0	0	1	2
0	80	1	1	0	0	1	1	0	0	3	0	0	0	1	1	3
1	94	1	1	0	0	1	0	1	0	4	0	0	0	1	1	3
1	93	0	1	0	0	0	1	0	0	4	1	0	0	0	1	3
1	52	1	1	0	0	0	1	0	0	1	0	0	0	0	1	1
1	87	1	1	0	0	0	1	0	0	4	0	0	0	0	1	1
1	52	1	1	0	0	1	1	0	0	1	0	0	0	0	4	1
0	75	1	1	0	0	0	1	0	1	3	0	0	0	1	4	1
1	68	1	1	0	0	0	1	1	0	2	0	0	0	0	1	3
0	78	0	1	0	1	0	1	0	0	3	0	0	0	0	1	2
1	83	0	1	0	1	1	1	0	0	3	0	1	0	0	4	1
1	51	0	1	1	0	1	1	0	0	1	0	1	0	0	1	3
1	85	0	1	0	0	0	1	0	0	4	0	0	0	0	1	2
0	85	1	1	0	0	1	1	0	0	4	0	0	0	0	1	2
1	89	1	1	0	0	1	1	0	0	4	0	0	0	0	4	1
1	82	1	1	0	0	1	1	0	0	3	0	0	0	0	4	2
1	85	1	1	0	0	1	1	1	0	4	0	0	0	0	1	4
0	80	0	1	0	0	1	1	0	0	3	0	1	0	0	1	3
1	80	0	0	0	1	0	1	0	0	3	0	1	0	0	1	3
1	99	0	1	0	1	1	1	0	1	4	0	0	0	0	4	2
1	69	1	1	0	0	1	1	0	0	2	0	0	1	0	1	4
0	71	1	1	0	0	1	1	0	0	2	0	0	0	0	1	1
0	58	1	1	0	0	1	1	0	0	1	0	0	0	1	1	1
1	92	1	1	0	0	0	1	0	0	4	0	0	0	0	4	3
1	84	0	1	0	0	0	1	0	0	3	0	0	0	0	1	3
1	91	0	1	0	1	1	1	0	0	4	0	0	0	0	4	2
1	90	0	1	0	0	1	1	0	0	4	0	0	0	0	1	1
1	53	0	1	0	0	0	1	0	0	1	1	0	0	0	4	3
1	79	1	1	0	0	1	1	0	1	3	0	0	1	0	4	2
1	40	1	1	0	0	1	1	0	0	1	0	0	0	0	4	1
1	54	1	1	0	0	1	1	0	0	1	1	0	0	0	4	1
0	94	0	1	0	0	0	0	0	0	4	0	0	0	0	4	3
1	88	1	1	0	0	1	1	0	0	4	0	0	0	0	1	1
1	89	1	1	0	0	0	1	0	0	4	0	0	0	0	1	1
1	85	0	1	0	0	1	1	1	0	4	0	0	1	0	1	1
1	80	1	1	0	0	1	1	0	0	3	0	1	0	0	4	1
1	95	0	1	0	0	1	1	0	0	4	0	1	1	0	4	1
1	81	0	1	0	0	0	1	0	0	3	0	0	0	0	1	1
0	74	0	1	0	0	1	1	0	1	2	0	0	0	1	1	1
0	88	1	1	0	0	1	1	1	0	4	0	0	0	1	1	1
1	61	0	1	0	0	1	1	0	1	1	0	0	0	0	1	1
1	73	1	1	0	0	0	1	1	0	2	0	1	1	1	4	3
1	91	1	1	0	0	0	1	0	0	4	0	0	1	0	4	2
1	86	1	1	0	0	1	1	0	0	4	0	0	1	0	4	3
1	99	0	1	0	0	1	0	1	1	4	0	0	0	0	4	2
1	65	1	1	0	1	1	0	0	1	2	0	0	0	0	4	3
1	89	1	1	0	0	1	1	1	0	4	0	0	0	0	1	1
1	91	0	1	0	0	0	1	1	0	4	0	0	0	0	1	2
1	86	1	1	0	0	1	1	0	0	4	0	0	0	0	1	3
0	57	1	1	0	0	1	1	0	0	1	0	0	0	0	1	3
1	88	0	1	1	1	1	1	1	0	4	0	0	0	0	1	3
1	91	1	1	0	1	1	0	0	0	4	0	0	0	0	4	1
0	83	1	1	0	0	1	1	1	0	3	0	0	0	1	1	1
1	83	1	1	0	0	0	1	0	1	3	0	0	0	0	1	1
1	85	1	1	0	0	1	1	0	0	4	0	0	0	0	1	2
1	84	1	1	0	0	1	0	0	1	3	0	0	0	0	1	3
0	75	1	1	0	0	1	1	0	1	3	0	0	0	0	1	1
1	87	0	1	0	0	1	1	0	0	4	1	1	0	0	4	1
1	92	1	1	0	0	1	0	0	0	4	0	0	0	0	1	3
1	62	1	1	0	0	1	1	0	1	1	0	0	0	0	1	1
1	90	1	1	0	0	1	1	0	0	4	0	1	0	1	1	1
1	84	1	1	0	0	1	1	1	0	3	0	0	0	0	1	3
0	89	1	1	0	0	0	1	0	1	4	0	0	0	1	1	3
0	79	1	1	0	0	1	1	0	0	3	1	0	0	0	1	3
1	91	1	1	0	0	1	1	0	0	4	0	0	0	0	4	3
1	83	1	1	0	0	0	1	0	0	3	0	0	0	0	4	3
1	72	1	1	0	0	1	0	0	0	2	0	0	0	0	4	4
0	81	1	1	0	0	1	0	0	0	3	0	0	0	0	4	1
1	76	1	1	0	0	1	1	0	0	3	0	0	0	0	4	3
1	75	1	1	0	0	1	0	0	1	3	0	0	0	0	1	3
1	89	0	1	0	0	0	1	0	0	4	0	0	0	0	4	2
1	81	0	1	0	0	1	0	0	0	3	0	0	0	0	4	2
1	79	1	1	0	0	1	0	0	0	3	0	0	0	1	4	3
1	84	0	1	0	0	0	1	0	0	3	0	0	0	0	4	3
1	85	1	1	0	0	0	1	0	0	4	0	0	0	0	1	3
1	48	0	1	0	0	0	1	0	0	1	0	0	0	0	4	1
1	84	1	1	0	0	1	1	0	0	3	0	0	0	1	4	1
1	90	1	1	0	0	0	1	0	1	4	0	0	0	1	1	1
1	69	1	1	0	0	0	1	0	0	2	0	0	0	0	4	3
1	75	0	1	1	0	1	0	0	0	3	0	0	1	0	4	1
1	79	1	1	0	0	0	0	0	0	3	0	0	1	0	1	1
0	88	1	1	0	0	1	1	0	0	4	0	0	0	0	1	1
1	62	1	1	0	1	0	1	0	1	1	0	0	0	0	1	2
1	69	0	1	0	0	1	1	0	0	2	0	0	0	0	1	3
1	94	1	1	0	0	1	1	0	0	4	1	0	0	0	1	3
1	66	1	1	0	0	1	1	1	1	2	0	0	0	0	1	3
1	61	1	1	0	0	1	1	0	0	1	0	0	0	0	4	1
1	85	0	1	0	0	1	1	0	0	4	0	0	0	1	1	1
1	69	1	1	0	0	1	1	0	0	2	0	0	0	0	4	4
1	94	1	1	0	0	1	1	0	0	4	0	0	1	0	1	1
1	90	0	1	0	0	1	1	0	0	4	0	1	1	0	1	1
1	51	1	1	0	0	1	1	1	0	1	0	0	0	0	1	4
1	84	0	1	0	0	1	0	0	1	3	0	0	0	0	1	3
1	53	1	1	0	0	1	1	0	0	1	0	0	0	0	1	4
1	87	0	1	0	0	1	1	0	0	4	0	0	0	0	1	2
1	87	1	1	0	0	0	1	0	0	4	0	0	1	0	4	3
1	66	0	1	0	0	0	1	1	1	2	0	0	0	0	4	1
1	77	1	1	0	0	1	0	1	0	3	0	0	0	0	1	3
1	81	1	1	1	0	1	1	0	1	3	0	0	0	0	1	2
1	81	1	1	0	0	0	1	1	0	3	0	0	0	0	1	1
1	51	0	1	0	0	0	1	1	0	1	0	0	1	0	1	2
0	83	0	1	0	0	0	1	1	0	3	0	0	0	0	1	3
1	87	0	1	0	0	1	1	0	0	4	0	0	0	0	4	2
1	87	0	1	0	0	1	1	0	0	4	1	1	0	0	4	1
0	98	0	1	0	0	1	1	0	0	4	0	1	1	0	4	2
1	73	0	1	0	0	0	1	0	0	2	0	0	0	0	1	1
0	84	1	1	0	0	0	1	0	0	3	0	0	1	0	4	3
1	102	1	1	0	1	0	1	0	0	4	0	0	0	0	1	3
1	64	1	1	0	0	1	1	1	1	1	0	0	0	0	4	1
1	74	1	1	0	1	1	1	0	0	2	0	0	0	0	4	1
1	64	1	1	0	0	1	1	1	0	1	0	0	0	0	1	3
1	88	1	1	0	0	1	1	1	0	4	1	0	0	0	1	1
1	96	1	1	0	0	1	1	1	0	4	0	0	0	0	1	1
1	90	1	1	0	0	1	1	1	0	4	0	0	0	0	1	4
1	34	0	1	0	0	1	1	1	0	1	0	0	0	0	1	4
1	77	0	1	0	0	1	1	1	0	3	0	0	0	0	1	4
1	90	0	1	0	0	1	1	1	0	4	0	0	0	0	1	4
1	92	0	1	0	1	1	1	0	0	4	0	0	0	0	4	2
1	93	0	1	0	0	1	1	1	0	4	0	0	0	0	1	1
1	82	0	1	0	0	0	1	1	0	3	0	0	0	0	1	4
1	84	0	1	0	0	1	1	1	0	3	0	0	0	1	1	4
1	72	0	1	0	0	1	1	1	0	2	0	0	0	0	1	3
1	90	0	1	0	0	1	1	1	0	4	0	0	0	0	1	4
1	94	0	1	0	0	1	1	1	0	4	0	0	0	0	1	4
1	95	0	1	0	1	1	1	1	0	4	0	0	0	0	1	4
1	85	0	1	0	0	1	0	1	0	4	0	0	0	0	1	3
1	84	0	1	0	0	1	1	1	0	3	0	0	0	0	1	1
1	80	0	1	0	0	1	1	1	0	3	0	0	0	0	1	3
1	88	0	1	0	0	1	1	1	0	4	1	0	0	0	1	4
1	89	0	1	0	0	1	1	1	0	4	0	0	0	0	1	4
1	69	1	1	1	1	1	1	1	0	2	0	0	0	0	1	4
1	90	1	1	0	1	0	0	1	0	4	0	0	0	0	1	1
0	94	1	1	0	0	0	1	0	0	4	1	0	0	0	1	3
1	76	1	1	0	0	0	1	0	0	3	0	0	0	0	1	1
1	71	0	1	0	0	1	1	0	0	2	0	1	0	0	4	3
0	52	1	1	0	0	1	1	0	0	1	0	0	0	0	1	1
0	57	1	1	0	0	1	1	0	0	1	0	0	0	0	1	3
1	53	0	1	0	0	1	1	0	0	1	0	0	1	0	1	2
1	93	0	1	0	0	1	1	0	0	4	0	0	0	0	1	3
1	87	1	1	0	0	1	1	0	0	4	1	0	0	0	1	3
1	80	0	1	0	0	1	1	0	0	3	0	0	0	0	1	3
1	40	0	1	0	0	1	1	0	0	1	0	0	0	0	1	4
1	97	0	1	0	0	0	1	0	0	4	1	0	0	0	4	3
1	63	0	1	0	0	1	1	1	0	1	0	0	0	0	4	1
1	56	0	1	0	1	0	1	1	0	1	0	1	0	0	4	3
1	66	0	1	0	0	1	1	1	0	2	0	0	0	0	1	1
1	52	1	1	1	0	1	1	0	1	1	0	0	0	0	4	3
1	89	0	1	0	0	1	1	0	1	4	0	0	0	0	1	4
1	89	0	1	0	0	0	1	0	0	4	0	0	0	0	4	3
1	58	1	1	0	0	0	1	0	0	1	1	0	0	0	1	1
1	85	0	1	0	0	1	1	0	0	4	0	0	0	0	1	1
1	87	1	1	0	0	1	1	1	0	4	0	0	0	0	1	2
1	66	1	1	0	0	1	0	1	1	2	0	0	0	0	4	3
1	87	0	1	0	0	0	1	0	0	4	0	0	1	0	4	1
1	58	0	1	0	0	1	1	1	0	1	0	0	0	0	1	4
1	91	0	1	0	0	1	1	1	0	4	0	0	0	0	1	4
1	63	1	1	0	0	1	1	1	0	1	0	0	0	0	1	4
1	93	0	1	0	0	1	0	1	0	4	0	0	0	0	1	4
1	98	0	1	0	0	1	1	0	0	4	0	1	1	0	4	2
1	84	1	1	0	0	1	1	1	1	3	0	0	0	0	1	1
1	77	1	1	0	0	1	1	0	1	3	0	0	0	0	1	3
1	59	0	1	0	0	1	0	0	1	1	0	0	0	0	1	1
0	59	0	1	0	0	1	1	0	0	1	0	0	0	0	1	3
0	73	1	1	0	0	1	1	1	0	2	0	0	0	0	1	1
1	83	0	1	0	0	1	0	0	0	3	0	0	0	0	1	3
1	64	0	1	0	1	1	1	0	1	1	0	0	0	0	1	2
1	87	1	1	0	0	0	0	0	1	4	0	0	0	0	1	1
1	40	1	1	0	0	1	0	0	0	1	1	0	0	0	4	2
1	40	1	1	0	0	0	0	0	0	1	0	0	0	0	4	1
1	76	0	1	0	0	0	0	0	0	3	0	0	1	0	4	1
1	88	0	1	0	0	0	0	0	0	4	1	0	0	0	4	1

## Sheet: CODINGBOOK
MT1	Attending physicians
MT2	Palliative physician
MT3	Residents
MT4	Nursing head
MT5	Nurses
MT7	Social workers
education1
	1: Elementary school or less
	2: high school
	3: university
	4: Unknown
agegp	1:<65 years
	2:65-74 years
	3:75-84 years
	4:>=85 years
gender	0:female
	1:male
AD	1: AD completion
	0: without AD completion
